# Supplementary material for: ﻿A new species of karst-adapted gecko (Squamata, Gekkonidae, Gekko) from Guangxi, southern China
Source: Zookeys. 2025 Jul 15;1245:289–310. doi: 10.3897/zookeys.1245.153769 (PMC12284587; doi:10.3897/zookeys.1245.153769)
Supplement: XML Treatment for Gekko fengshanensis [file zookeys.1245.153769-treatment1.xml]

<!DOCTYPE tp:taxon-treatment
  PUBLIC "-//TaxonX//DTD Taxonomic Treatment Publishing DTD v0 20100105//EN" "tax-treatment-NSO.dtd">
<tp:taxon-treatment xmlns:tp="http://www.plazi.org/taxpub"><tp:treatment-meta><kwd-group><label>Taxon classification</label><kwd>
                <named-content content-type="kingdom">Animalia</named-content>
              </kwd><kwd>
                <named-content content-type="order">Squamata</named-content>
              </kwd><kwd>
                <named-content content-type="family">Gekkonidae</named-content>
              </kwd></kwd-group><mixed-citation publication-type="journal"><person-group><name><surname>Huang</surname><given-names>Zhong</given-names></name><name><surname>Wang</surname><given-names>Hao-Tian</given-names></name><name><surname>Qi</surname><given-names>Shuo</given-names></name><name><surname>Song</surname><given-names>Han-Ming</given-names></name><name><surname>Huang</surname><given-names>Yong</given-names></name><name><surname>Wang</surname><given-names>Ying-Yong</given-names></name><name><surname>Mo</surname><given-names>Yun-Ming</given-names></name></person-group><article-title>﻿A new species of karst-adapted gecko (<tp:taxon-name><tp:taxon-name-part taxon-name-part-type="order">Squamata</tp:taxon-name-part></tp:taxon-name>, <tp:taxon-name><tp:taxon-name-part taxon-name-part-type="family">Gekkonidae</tp:taxon-name-part></tp:taxon-name>, <italic><tp:taxon-name><tp:taxon-name-part taxon-name-part-type="genus" reg="Gekko">Gekko</tp:taxon-name-part></tp:taxon-name></italic>) from Guangxi, southern China</article-title><source>Zookeys</source><day>15</day><month>07</month><year>2025</year><volume>1245</volume><fpage>289</fpage><lpage>310</lpage><pub-id pub-id-type="doi">10.3897/zookeys.1245.153769</pub-id></mixed-citation></tp:treatment-meta><tp:nomenclature><label>﻿</label><tp:taxon-name>
              <object-id xmlns:xlink="http://www.w3.org/1999/xlink" content-type="arpha" xlink:type="simple">7054A24D-C9F1-5054-9B48-37530F2E6F29</object-id>
              <tp:taxon-name-part taxon-name-part-type="genus" reg="Gekko">Gekko</tp:taxon-name-part>
              <tp:taxon-name-part taxon-name-part-type="species" reg="fengshanensis">fengshanensis</tp:taxon-name-part>
              <object-id xmlns:xlink="http://www.w3.org/1999/xlink" content-type="zoobank" xlink:type="simple">https://zoobank.org/755C0A3B-57DC-4DE8-9B00-141BA36D54C4</object-id>
            </tp:taxon-name><tp:taxon-status xmlns:xlink="http://www.w3.org/1999/xlink" xlink:type="simple">sp. nov.</tp:taxon-status><xref ref-type="fig" rid="F5">Figs 5</xref><xref ref-type="fig" rid="F6">, 6</xref></tp:nomenclature><tp:treatment-sec sec-type="type material" id="SECID0ELIBK"><title>Type material.</title><p><bold><italic>Holotype</italic>.</bold> • <named-content xmlns:xlink="http://www.w3.org/1999/xlink" content-type="dwc:institutional_code" xlink:title="Natural History Museum of Guangxi" xlink:href="http://grbio.org/institution/natural-history-museum-guangxi" xlink:type="simple">NHMG</named-content> 202408004 (Figs <xref ref-type="fig" rid="F5">5A</xref>, <xref ref-type="fig" rid="F6">6</xref>), adult male, from Fenghuang Village, Fengcheng Town, Fengshan County (<named-content xmlns:xlink="http://www.w3.org/1999/xlink" content-type="dwc:verbatimCoordinates" xlink:type="simple"><named-content content-type="geo-json" specific-use="{&#34;type&#34;:&#34;Point&#34;,&#34;coordinates&#34;:[107.112506,24.533125]}" id="NCID0EFJBK" xlink:type="simple">24°31'59.25"N, 107°6'45.02"E</named-content></named-content>; 680 m a.s.l.), Hechi City, Guangxi Zhuang Autonomous Region, China, collected on 5 August 2024 by Zhong Huang, Xiao-Wen Liao, Ben-Ze Huang and Yun-Ming Mo. <bold><italic>Paratypes</italic>.</bold> • <named-content xmlns:xlink="http://www.w3.org/1999/xlink" content-type="dwc:institutional_code" xlink:title="Natural History Museum of Guangxi" xlink:href="http://grbio.org/institution/natural-history-museum-guangxi" xlink:type="simple">NHMG</named-content> 202408005–007 (Fig. <xref ref-type="fig" rid="F5">5B, C</xref>), adult males, data identical to the holotype: <named-content xmlns:xlink="http://www.w3.org/1999/xlink" content-type="dwc:institutional_code" xlink:title="Natural History Museum of Guangxi" xlink:href="http://grbio.org/institution/natural-history-museum-guangxi" xlink:type="simple">NHMG</named-content> 240713/<named-content xmlns:xlink="http://www.w3.org/1999/xlink" content-type="dwc:institutional_code" xlink:title="Nanning and Sun Yat-sen University" xlink:href="http://grbio.org/institution/zhongshan-sun-yatsen-university" xlink:type="simple">SYS</named-content> r002885, adult female, and <named-content xmlns:xlink="http://www.w3.org/1999/xlink" content-type="dwc:institutional_code" xlink:title="Natural History Museum of Guangxi" xlink:href="http://grbio.org/institution/natural-history-museum-guangxi" xlink:type="simple">NHMG</named-content> 240714/<named-content xmlns:xlink="http://www.w3.org/1999/xlink" content-type="dwc:institutional_code" xlink:title="Nanning and Sun Yat-sen University" xlink:href="http://grbio.org/institution/zhongshan-sun-yatsen-university" xlink:type="simple">SYS</named-content> r002886, subadult male, from Xinglong Village, Fengcheng Town, Fengshan County (<named-content xmlns:xlink="http://www.w3.org/1999/xlink" content-type="dwc:verbatimCoordinates" xlink:type="simple"><named-content content-type="geo-json" specific-use="{&#34;type&#34;:&#34;Point&#34;,&#34;coordinates&#34;:[107.073325,24.516908]}" id="NCID0EJKBK" xlink:type="simple">24°31'0.87"N, 107°4'23.97"E</named-content></named-content>; 650 m a.s.l.), collected on 11 July 2024 by the same collector.</p><fig id="F5" position="float" orientation="portrait"><object-id xmlns:xlink="http://www.w3.org/1999/xlink" content-type="doi" xlink:type="simple">10.3897/zookeys.1245.153769.figure5</object-id><object-id xmlns:xlink="http://www.w3.org/1999/xlink" content-type="arpha" xlink:type="simple">DC67763B-2765-5ED3-81E4-A2D82450AAAF</object-id><label>Figure 5.</label><caption><p>Type specimens of <italic><tp:taxon-name><tp:taxon-name-part taxon-name-part-type="genus" reg="Gekko">Gekko</tp:taxon-name-part><tp:taxon-name-part taxon-name-part-type="species" reg="fengshanensis">fengshanensis</tp:taxon-name-part></tp:taxon-name></italic> sp. nov. in life. <bold>A.</bold> Holotype <named-content xmlns:xlink="http://www.w3.org/1999/xlink" content-type="dwc:institutional_code" xlink:title="Natural History Museum of Guangxi" xlink:href="http://grbio.org/institution/natural-history-museum-guangxi" xlink:type="simple">NHMG</named-content> 202408004, adult male; <bold>B.</bold> Paratype <named-content xmlns:xlink="http://www.w3.org/1999/xlink" content-type="dwc:institutional_code" xlink:title="Natural History Museum of Guangxi" xlink:href="http://grbio.org/institution/natural-history-museum-guangxi" xlink:type="simple">NHMG</named-content> 202408005, adult male; <bold>C.</bold> Paratype <named-content xmlns:xlink="http://www.w3.org/1999/xlink" content-type="dwc:institutional_code" xlink:title="Natural History Museum of Guangxi" xlink:href="http://grbio.org/institution/natural-history-museum-guangxi" xlink:type="simple">NHMG</named-content> 202408007, adult male. Photos by ZH.</p></caption><graphic xmlns:xlink="http://www.w3.org/1999/xlink" xlink:href="zookeys-1245-289_article-153769__-g005.jpg" position="float" orientation="portrait" xlink:type="simple" id="oo_1374354.jpg"><uri content-type="original_file" xlink:type="simple">https://binary.pensoft.net/fig/1374354</uri></graphic></fig><fig id="F6" position="float" orientation="portrait"><object-id xmlns:xlink="http://www.w3.org/1999/xlink" content-type="doi" xlink:type="simple">10.3897/zookeys.1245.153769.figure6</object-id><object-id xmlns:xlink="http://www.w3.org/1999/xlink" content-type="arpha" xlink:type="simple">837A212C-114A-58B7-87BF-F973E5BBF2F4</object-id><label>Figure 6.</label><caption><p>Morphological features of the adult male holotype <named-content xmlns:xlink="http://www.w3.org/1999/xlink" content-type="dwc:institutional_code" xlink:title="Natural History Museum of Guangxi" xlink:href="http://grbio.org/institution/natural-history-museum-guangxi" xlink:type="simple">NHMG</named-content> 202408004 of <italic><tp:taxon-name><tp:taxon-name-part taxon-name-part-type="genus" reg="Gekko">Gekko</tp:taxon-name-part><tp:taxon-name-part taxon-name-part-type="species" reg="fengshanensis">fengshanensis</tp:taxon-name-part></tp:taxon-name></italic> sp. nov.; <bold>A.</bold> Dorsal view of body; <bold>B.</bold> Ventral view of body; <bold>C.</bold> Dorsal head; <bold>D.</bold> Ventral head; <bold>E.</bold> Precloacal pores; <bold>F.</bold> Left hand; <bold>G.</bold> Left foot; <bold>H.</bold> Ventral tail. Photos by HMS.</p></caption><graphic xmlns:xlink="http://www.w3.org/1999/xlink" xlink:href="zookeys-1245-289_article-153769__-g006.jpg" position="float" orientation="portrait" xlink:type="simple" id="oo_1374355.jpg"><uri content-type="original_file" xlink:type="simple">https://binary.pensoft.net/fig/1374355</uri></graphic></fig></tp:treatment-sec><tp:treatment-sec sec-type="diagnosis" id="SECID0EENBK"><title>Diagnosis.</title><p><italic><tp:taxon-name><tp:taxon-name-part taxon-name-part-type="genus" reg="Gekko">Gekko</tp:taxon-name-part><tp:taxon-name-part taxon-name-part-type="species" reg="fengshanensis">fengshanensis</tp:taxon-name-part></tp:taxon-name></italic> sp. nov. is assigned to the subgenus <tp:taxon-name><tp:taxon-name-part taxon-name-part-type="genus" reg="Gekko"/><tp:taxon-name-part taxon-name-part-type="subgenus" reg="Japonigekko">Japonigekko</tp:taxon-name-part></tp:taxon-name> and distinguished from congeners by the following combination of characters: (1) moderate body size, <abbrev xmlns:xlink="http://www.w3.org/1999/xlink" xlink:title="snout-vent length" id="ABBRID0E5NBK" xlink:type="simple">SVL</abbrev> 60.0–79.9 mm in the adult male and <abbrev xmlns:xlink="http://www.w3.org/1999/xlink" xlink:title="snout-vent length" id="ABBRID0ECOBK" xlink:type="simple">SVL</abbrev> 62.2 in the adult female; (2) nares in contact with rostral, internasal absent; (3) enlarged postmentals two; (4) tubercles flattened, present from the region behind the eyes along the neck to the tail base, 8–11 rows at midbody ; (5) ventral scales between mental and cloacal slit 193–213; (6) midbody scale rows 149–161; (7) ventral scale rows 40–49; (8) subdigital lamellae on first fingers 11–13, on fourth fingers 12–16, on first toes 12–14, on fourth toes 13–15,and fingers and toes webbing weakly developed; (9) continuous precloacal pores 9–12 in males, absent in the female; (10) a single postcloacal tubercle on each side.</p></tp:treatment-sec><tp:treatment-sec sec-type="description" id="SECID0EGOBK"><title>Description of holotype.</title><p>Adult male, moderate size, <abbrev xmlns:xlink="http://www.w3.org/1999/xlink" xlink:title="snout-vent length" id="ABBRID0EMOBK" xlink:type="simple">SVL</abbrev> 73.8 mm; head depressed (<abbrev xmlns:xlink="http://www.w3.org/1999/xlink" xlink:title="head height" id="ABBRID0EQOBK" xlink:type="simple">HH</abbrev>/<abbrev xmlns:xlink="http://www.w3.org/1999/xlink" xlink:title="head length" id="ABBRID0EUOBK" xlink:type="simple">HL</abbrev> 0.47), length longer than width (<abbrev xmlns:xlink="http://www.w3.org/1999/xlink" xlink:title="head length" id="ABBRID0EYOBK" xlink:type="simple">HL</abbrev>/<abbrev xmlns:xlink="http://www.w3.org/1999/xlink" xlink:title="head width" id="ABBRID0E3OBK" xlink:type="simple">HW</abbrev> 1.20), distinct from neck; snout rounded anteriorly, elongate (<abbrev xmlns:xlink="http://www.w3.org/1999/xlink" xlink:title="snout length" id="ABBRID0EAPBK" xlink:type="simple">SNT</abbrev>/<abbrev xmlns:xlink="http://www.w3.org/1999/xlink" xlink:title="head length" id="ABBRID0EEPBK" xlink:type="simple">HL</abbrev> 0.42), larger than eye (<abbrev xmlns:xlink="http://www.w3.org/1999/xlink" xlink:title="snout length" id="ABBRID0EIPBK" xlink:type="simple">SNT</abbrev>/<abbrev xmlns:xlink="http://www.w3.org/1999/xlink" xlink:title="maximum eye diameter" id="ABBRID0EMPBK" xlink:type="simple">ED</abbrev> 1.65); rostral regular rectangular, nearly twice as wide as high (<abbrev xmlns:xlink="http://www.w3.org/1999/xlink" xlink:title="maximum rostral width" id="ABBRID0EQPBK" xlink:type="simple">RW</abbrev>/<abbrev xmlns:xlink="http://www.w3.org/1999/xlink" xlink:title="maximum rostral height" id="ABBRID0EUPBK" xlink:type="simple">RH</abbrev> 1.93), and wider than the width mental (<abbrev xmlns:xlink="http://www.w3.org/1999/xlink" xlink:title="maximum rostral width" id="ABBRID0EYPBK" xlink:type="simple">RW</abbrev>/MW 1.32); nares oval, bordered by rostral, first supralabial, supranasal, and two enlarged nasals posteriorly; internasals absent; preorbitals 18/19, preorbital region deeply concave; eye large (<abbrev xmlns:xlink="http://www.w3.org/1999/xlink" xlink:title="maximum eye diameter" id="ABBRID0E3PBK" xlink:type="simple">ED</abbrev>/<abbrev xmlns:xlink="http://www.w3.org/1999/xlink" xlink:title="head length" id="ABBRID0EAQBK" xlink:type="simple">HL</abbrev> 0.27), vertical pupil with crenulated margins; interorbital scales between anterior margins of eyes 27; ear opening elliptical, obliquely oriented, moderate in size (<abbrev xmlns:xlink="http://www.w3.org/1999/xlink" xlink:title="maximum ear opening diameter" id="ABBRID0EEQBK" xlink:type="simple">EOD</abbrev>/<abbrev xmlns:xlink="http://www.w3.org/1999/xlink" xlink:title="maximum eye diameter" id="ABBRID0EIQBK" xlink:type="simple">ED</abbrev> 0.33); mental pentagonal, wider than long (MW/<abbrev xmlns:xlink="http://www.w3.org/1999/xlink" xlink:title="maximum mental length" id="ABBRID0EMQBK" xlink:type="simple">ML</abbrev> 1.83); postmentals two, hexagonal and enlarged, twice as long as wide, touching mental and first infralabial on both sides and five gular scales posteriorly; supralabials 11/12; infralabials 11/10; tubercles present on the region behind the eyes, granular scales on anterodorsal region of head larger than those on posterior region.</p><p>Body slender, elongate (<abbrev xmlns:xlink="http://www.w3.org/1999/xlink" xlink:title="axillia-groin length" id="ABBRID0ESQBK" xlink:type="simple">AG</abbrev>/<abbrev xmlns:xlink="http://www.w3.org/1999/xlink" xlink:title="snout-vent length" id="ABBRID0EWQBK" xlink:type="simple">SVL</abbrev> 0.46); dorsals smooth, round to oval, granular and juxtaposed; tubercles flattened, from postorbital region along the neck to tail base, nine rows at midbody, surrounded by 10 dorsal scales; ventrolateral fold present, without tubercles; ventrals distinctly larger than dorsals, smooth, imbricate, and largest in middle of belly; ventral scale rows at midbody 43; scale rows around midbody 149; ventral scales in a row between mental and cloacal slit 206; precloacal scales enlarged, but no enlarged scales on thighs; precloacal pores 12, in a continuous row across midline; postcloacal tubercle 1/1, large.</p><p>Fore- and hindlimbs well-developed; tubercles absent on dorsal surface of limbs; digits moderately dilated; II–IV fingers and toes clawed; claws depressed laterally, extending beyond terminal lamellae; webbing on fingers and toes weakly developed; subdigital lamellae undivided, manus for 12-11-13-15-12 (left) and 10-11-12-12-12 (right), pes for 13-11-14-13-11 (left) and 13-13-13-14-11 (right); relative length fingers and toes I &lt; II &lt; V &lt; III &lt; IV.</p><p>Original tail longer than body (<abbrev xmlns:xlink="http://www.w3.org/1999/xlink" xlink:title="tail length" id="ABBRID0E4QBK" xlink:type="simple">TaL</abbrev> 87.3 mm, <abbrev xmlns:xlink="http://www.w3.org/1999/xlink" xlink:title="tail length" id="ABBRID0EBRBK" xlink:type="simple">TaL</abbrev>/<abbrev xmlns:xlink="http://www.w3.org/1999/xlink" xlink:title="snout-vent length" id="ABBRID0EFRBK" xlink:type="simple">SVL</abbrev> 1.18); distinctly swollen at base; dorsal scales small, flat, smooth; caudal whorls distinct, 10 dorsal scale rows in the middle of the third one; subcaudals transversely enlarged.</p></tp:treatment-sec><tp:treatment-sec sec-type="Coloration of holotype" id="SECID0EJRBK"><title>Coloration of holotype.</title><p>In life, the dorsal regions of the head and body are light reddish-brown, with scattered white spots on the snout and posterior orbit. The iris is yellow-green with vermiform markings, and the pupil is dark brownish black. Seven irregularly shaped light patches are arranged along the ridge between the nape and the sacrum, with one or two rows of smaller spots parallelly arranged on each side. An intermittent light-colored vertebral line with black edges extends from the nape to the base of the tail. The anterior part of the tail exhibits a sharp contrast in color, which gradually fades and blends towards the posterior end. The ventral surface is lightly flesh-colored. In preservative, the dorsal ground color of the head, body, and limbs turns greyish black, while the ventral surface fades to greyish-white.</p></tp:treatment-sec><tp:treatment-sec sec-type="Morphological variation" id="SECID0EORBK"><title>Morphological variation.</title><p>Measurements and scale counts of six individuals are shown in Table <xref ref-type="table" rid="T7">7</xref>. Precloacal pores are absent in the female. In males, the postcloacal tubercle is significantly larger than in the female. Except for those with a broken or regenerated tail, all paratypes have tails with a clear distinction between light and dark areas. <named-content xmlns:xlink="http://www.w3.org/1999/xlink" content-type="dwc:institutional_code" xlink:title="Natural History Museum of Guangxi" xlink:href="http://grbio.org/institution/natural-history-museum-guangxi" xlink:type="simple">NHMG</named-content> 202408005 has a dark-brown “()”-shaped marking on the occipital region, and some of the dorsal patches combine with the spots on both sides to form a slightly larger, irregular patch (Fig. <xref ref-type="fig" rid="F5">5B</xref>). The light spots on the body of <named-content xmlns:xlink="http://www.w3.org/1999/xlink" content-type="dwc:institutional_code" xlink:title="Natural History Museum of Guangxi" xlink:href="http://grbio.org/institution/natural-history-museum-guangxi" xlink:type="simple">NHMG</named-content> 202408007 are almost uniform in size, hollow, and resemble leopard spots (Fig. <xref ref-type="fig" rid="F5">5C</xref>). In terms of meristic traits, the precloacal pores of <named-content xmlns:xlink="http://www.w3.org/1999/xlink" content-type="dwc:institutional_code" xlink:title="Natural History Museum of Guangxi" xlink:href="http://grbio.org/institution/natural-history-museum-guangxi" xlink:type="simple">NHMG</named-content> 202408007 are discontinuous, with four on the left side and five on the right side (Fig. <xref ref-type="fig" rid="F7">7A</xref>). The postmentals of <named-content xmlns:xlink="http://www.w3.org/1999/xlink" content-type="dwc:institutional_code" xlink:title="Natural History Museum of Guangxi" xlink:href="http://grbio.org/institution/natural-history-museum-guangxi" xlink:type="simple">NHMG</named-content> 202408005 are slightly enlarged, and even smaller than the scales immediately following them (Fig. <xref ref-type="fig" rid="F7">7B</xref>).</p><table-wrap id="T7" position="float" orientation="portrait"><label>Table 7.</label><caption><p>Measurements (in mm), body proportions, and scalation features of the type series of <italic><tp:taxon-name><tp:taxon-name-part taxon-name-part-type="genus" reg="Gekko">Gekko</tp:taxon-name-part><tp:taxon-name-part taxon-name-part-type="species" reg="fengshanensis">fengshanensis</tp:taxon-name-part></tp:taxon-name></italic> sp. nov. See Materials and Methods section for abbreviations. “*” regenerated tail; “—” unavailable data. Bilateral scale counts are given as left/right.</p></caption><table id="TID0EDUDK" rules="all"><tbody><tr><th rowspan="1" colspan="1"/><th rowspan="1" colspan="1">Holotype</th><th rowspan="1" colspan="5">Paratypes</th></tr><tr><th rowspan="1" colspan="1">Voucher Number</th><th rowspan="1" colspan="1"><named-content xmlns:xlink="http://www.w3.org/1999/xlink" content-type="dwc:institutional_code" xlink:title="Natural History Museum of Guangxi" xlink:href="http://grbio.org/institution/natural-history-museum-guangxi" xlink:type="simple">NHMG</named-content> 202408004</th><th rowspan="1" colspan="1"><named-content xmlns:xlink="http://www.w3.org/1999/xlink" content-type="dwc:institutional_code" xlink:title="Natural History Museum of Guangxi" xlink:href="http://grbio.org/institution/natural-history-museum-guangxi" xlink:type="simple">NHMG</named-content> 202408005</th><th rowspan="1" colspan="1"><named-content xmlns:xlink="http://www.w3.org/1999/xlink" content-type="dwc:institutional_code" xlink:title="Natural History Museum of Guangxi" xlink:href="http://grbio.org/institution/natural-history-museum-guangxi" xlink:type="simple">NHMG</named-content> 202408006</th><th rowspan="1" colspan="1"><named-content xmlns:xlink="http://www.w3.org/1999/xlink" content-type="dwc:institutional_code" xlink:title="Natural History Museum of Guangxi" xlink:href="http://grbio.org/institution/natural-history-museum-guangxi" xlink:type="simple">NHMG</named-content> 202408007</th><th rowspan="1" colspan="1"><named-content xmlns:xlink="http://www.w3.org/1999/xlink" content-type="dwc:institutional_code" xlink:title="Natural History Museum of Guangxi" xlink:href="http://grbio.org/institution/natural-history-museum-guangxi" xlink:type="simple">NHMG</named-content> 240713/<named-content xmlns:xlink="http://www.w3.org/1999/xlink" content-type="dwc:institutional_code" xlink:title="Nanning and Sun Yat-sen University" xlink:href="http://grbio.org/institution/zhongshan-sun-yatsen-university" xlink:type="simple">SYS</named-content> r002885</th><th rowspan="1" colspan="1"><named-content xmlns:xlink="http://www.w3.org/1999/xlink" content-type="dwc:institutional_code" xlink:title="Natural History Museum of Guangxi" xlink:href="http://grbio.org/institution/natural-history-museum-guangxi" xlink:type="simple">NHMG</named-content> 240714/<named-content xmlns:xlink="http://www.w3.org/1999/xlink" content-type="dwc:institutional_code" xlink:title="Nanning and Sun Yat-sen University" xlink:href="http://grbio.org/institution/zhongshan-sun-yatsen-university" xlink:type="simple">SYS</named-content> r002886</th></tr><tr><td rowspan="1" colspan="1">Sex</td><td rowspan="1" colspan="1">Male</td><td rowspan="1" colspan="1">Male</td><td rowspan="1" colspan="1">Male</td><td rowspan="1" colspan="1">Male</td><td rowspan="1" colspan="1">Female</td><td rowspan="1" colspan="1">Subadult male</td></tr><tr><td rowspan="1" colspan="1">
                      <abbrev xmlns:xlink="http://www.w3.org/1999/xlink" xlink:title="snout-vent length" id="ABBRID0ERWBK" xlink:type="simple">SVL</abbrev>
                    </td><td rowspan="1" colspan="1">73.8</td><td rowspan="1" colspan="1">60.0</td><td rowspan="1" colspan="1">65.7</td><td rowspan="1" colspan="1">79.9</td><td rowspan="1" colspan="1">62.2</td><td rowspan="1" colspan="1">54.1</td></tr><tr><td rowspan="1" colspan="1">
                      <abbrev xmlns:xlink="http://www.w3.org/1999/xlink" xlink:title="tail length" id="ABBRID0EMXBK" xlink:type="simple">TaL</abbrev>
                    </td><td rowspan="1" colspan="1">87.3</td><td rowspan="1" colspan="1">67.1</td><td rowspan="1" colspan="1">—</td><td rowspan="1" colspan="1">74.3*</td><td rowspan="1" colspan="1">75.7</td><td rowspan="1" colspan="1">—</td></tr><tr><td rowspan="1" colspan="1">
                      <abbrev xmlns:xlink="http://www.w3.org/1999/xlink" xlink:title="axillia-groin length" id="ABBRID0EHYBK" xlink:type="simple">AG</abbrev>
                    </td><td rowspan="1" colspan="1">34.1</td><td rowspan="1" colspan="1">26.9</td><td rowspan="1" colspan="1">30.4</td><td rowspan="1" colspan="1">34.2</td><td rowspan="1" colspan="1">28.4</td><td rowspan="1" colspan="1">24.7</td></tr><tr><td rowspan="1" colspan="1">
                      <abbrev xmlns:xlink="http://www.w3.org/1999/xlink" xlink:title="head length" id="ABBRID0ECZBK" xlink:type="simple">HL</abbrev>
                    </td><td rowspan="1" colspan="1">19.2</td><td rowspan="1" colspan="1">15.7</td><td rowspan="1" colspan="1">16.5</td><td rowspan="1" colspan="1">20.3</td><td rowspan="1" colspan="1">15.6</td><td rowspan="1" colspan="1">14.1</td></tr><tr><td rowspan="1" colspan="1">
                      <abbrev xmlns:xlink="http://www.w3.org/1999/xlink" xlink:title="head width" id="ABBRID0E4ZBK" xlink:type="simple">HW</abbrev>
                    </td><td rowspan="1" colspan="1">16.0</td><td rowspan="1" colspan="1">12.9</td><td rowspan="1" colspan="1">14.3</td><td rowspan="1" colspan="1">16</td><td rowspan="1" colspan="1">13.2</td><td rowspan="1" colspan="1">11.6</td></tr><tr><td rowspan="1" colspan="1">
                      <abbrev xmlns:xlink="http://www.w3.org/1999/xlink" xlink:title="head height" id="ABBRID0EY1BK" xlink:type="simple">HH</abbrev>
                    </td><td rowspan="1" colspan="1">9.1</td><td rowspan="1" colspan="1">6.5</td><td rowspan="1" colspan="1">6.6</td><td rowspan="1" colspan="1">8.4</td><td rowspan="1" colspan="1">6.6</td><td rowspan="1" colspan="1">5.5</td></tr><tr><td rowspan="1" colspan="1">
                      <abbrev xmlns:xlink="http://www.w3.org/1999/xlink" xlink:title="snout length" id="ABBRID0ET2BK" xlink:type="simple">SNT</abbrev>
                    </td><td rowspan="1" colspan="1">8.6</td><td rowspan="1" colspan="1">7.1</td><td rowspan="1" colspan="1">7.8</td><td rowspan="1" colspan="1">8.8</td><td rowspan="1" colspan="1">7.0</td><td rowspan="1" colspan="1">6.0</td></tr><tr><td rowspan="1" colspan="1">
                      <abbrev xmlns:xlink="http://www.w3.org/1999/xlink" xlink:title="maximum eye diameter" id="ABBRID0EO3BK" xlink:type="simple">ED</abbrev>
                    </td><td rowspan="1" colspan="1">5.2</td><td rowspan="1" colspan="1">4.5</td><td rowspan="1" colspan="1">4.6</td><td rowspan="1" colspan="1">5.7</td><td rowspan="1" colspan="1">4.6</td><td rowspan="1" colspan="1">3.8</td></tr><tr><td rowspan="1" colspan="1">
                      <abbrev xmlns:xlink="http://www.w3.org/1999/xlink" xlink:title="maximum ear opening diameter" id="ABBRID0EJ4BK" xlink:type="simple">EOD</abbrev>
                    </td><td rowspan="1" colspan="1">1.7</td><td rowspan="1" colspan="1">1.3</td><td rowspan="1" colspan="1">1.6</td><td rowspan="1" colspan="1">1.9</td><td rowspan="1" colspan="1">1.7</td><td rowspan="1" colspan="1">1.2</td></tr><tr><td rowspan="1" colspan="1">
                      <abbrev xmlns:xlink="http://www.w3.org/1999/xlink" xlink:title="maximum rostral height" id="ABBRID0EE5BK" xlink:type="simple">RH</abbrev>
                    </td><td rowspan="1" colspan="1">1.5</td><td rowspan="1" colspan="1">1.3</td><td rowspan="1" colspan="1">1.4</td><td rowspan="1" colspan="1">1.6</td><td rowspan="1" colspan="1">1.3</td><td rowspan="1" colspan="1">1.1</td></tr><tr><td rowspan="1" colspan="1">
                      <abbrev xmlns:xlink="http://www.w3.org/1999/xlink" xlink:title="maximum rostral width" id="ABBRID0E65BK" xlink:type="simple">RW</abbrev>
                    </td><td rowspan="1" colspan="1">2.9</td><td rowspan="1" colspan="1">2.7</td><td rowspan="1" colspan="1">2.6</td><td rowspan="1" colspan="1">3.2</td><td rowspan="1" colspan="1">2.5</td><td rowspan="1" colspan="1">2.5</td></tr><tr><td rowspan="1" colspan="1">MW</td><td rowspan="1" colspan="1">2.2</td><td rowspan="1" colspan="1">2.2</td><td rowspan="1" colspan="1">2.1</td><td rowspan="1" colspan="1">2.3</td><td rowspan="1" colspan="1">1.7</td><td rowspan="1" colspan="1">1.6</td></tr><tr><td rowspan="1" colspan="1">
                      <abbrev xmlns:xlink="http://www.w3.org/1999/xlink" xlink:title="maximum mental length" id="ABBRID0EQACK" xlink:type="simple">ML</abbrev>
                    </td><td rowspan="1" colspan="1">1.2</td><td rowspan="1" colspan="1">1.1</td><td rowspan="1" colspan="1">1.1</td><td rowspan="1" colspan="1">1.4</td><td rowspan="1" colspan="1">1.1</td><td rowspan="1" colspan="1">1.0</td></tr><tr><td rowspan="1" colspan="1"><abbrev xmlns:xlink="http://www.w3.org/1999/xlink" xlink:title="tail length" id="ABBRID0ELBCK" xlink:type="simple">TaL</abbrev>/<abbrev xmlns:xlink="http://www.w3.org/1999/xlink" xlink:title="snout-vent length" id="ABBRID0EPBCK" xlink:type="simple">SVL</abbrev></td><td rowspan="1" colspan="1">1.18</td><td rowspan="1" colspan="1">1.12</td><td rowspan="1" colspan="1">—</td><td rowspan="1" colspan="1">0.93</td><td rowspan="1" colspan="1">1.22</td><td rowspan="1" colspan="1">—</td></tr><tr><td rowspan="1" colspan="1"><abbrev xmlns:xlink="http://www.w3.org/1999/xlink" xlink:title="axillia-groin length" id="ABBRID0EJCCK" xlink:type="simple">AG</abbrev>/<abbrev xmlns:xlink="http://www.w3.org/1999/xlink" xlink:title="snout-vent length" id="ABBRID0ENCCK" xlink:type="simple">SVL</abbrev></td><td rowspan="1" colspan="1">0.46</td><td rowspan="1" colspan="1">0.45</td><td rowspan="1" colspan="1">0.46</td><td rowspan="1" colspan="1">0.43</td><td rowspan="1" colspan="1">0.46</td><td rowspan="1" colspan="1">0.46</td></tr><tr><td rowspan="1" colspan="1"><abbrev xmlns:xlink="http://www.w3.org/1999/xlink" xlink:title="head length" id="ABBRID0EHDCK" xlink:type="simple">HL</abbrev>/<abbrev xmlns:xlink="http://www.w3.org/1999/xlink" xlink:title="snout-vent length" id="ABBRID0ELDCK" xlink:type="simple">SVL</abbrev></td><td rowspan="1" colspan="1">0.26</td><td rowspan="1" colspan="1">0.26</td><td rowspan="1" colspan="1">0.25</td><td rowspan="1" colspan="1">0.25</td><td rowspan="1" colspan="1">0.25</td><td rowspan="1" colspan="1">0.26</td></tr><tr><td rowspan="1" colspan="1"><abbrev xmlns:xlink="http://www.w3.org/1999/xlink" xlink:title="head length" id="ABBRID0EFECK" xlink:type="simple">HL</abbrev>/<abbrev xmlns:xlink="http://www.w3.org/1999/xlink" xlink:title="head width" id="ABBRID0EJECK" xlink:type="simple">HW</abbrev></td><td rowspan="1" colspan="1">1.20</td><td rowspan="1" colspan="1">1.22</td><td rowspan="1" colspan="1">1.15</td><td rowspan="1" colspan="1">1.27</td><td rowspan="1" colspan="1">1.18</td><td rowspan="1" colspan="1">1.22</td></tr><tr><td rowspan="1" colspan="1"><abbrev xmlns:xlink="http://www.w3.org/1999/xlink" xlink:title="head height" id="ABBRID0EDFCK" xlink:type="simple">HH</abbrev>/<abbrev xmlns:xlink="http://www.w3.org/1999/xlink" xlink:title="head length" id="ABBRID0EHFCK" xlink:type="simple">HL</abbrev></td><td rowspan="1" colspan="1">0.47</td><td rowspan="1" colspan="1">0.41</td><td rowspan="1" colspan="1">0.40</td><td rowspan="1" colspan="1">0.41</td><td rowspan="1" colspan="1">0.42</td><td rowspan="1" colspan="1">0.39</td></tr><tr><td rowspan="1" colspan="1"><abbrev xmlns:xlink="http://www.w3.org/1999/xlink" xlink:title="snout length" id="ABBRID0EBGCK" xlink:type="simple">SNT</abbrev>/<abbrev xmlns:xlink="http://www.w3.org/1999/xlink" xlink:title="head length" id="ABBRID0EFGCK" xlink:type="simple">HL</abbrev></td><td rowspan="1" colspan="1">0.45</td><td rowspan="1" colspan="1">0.45</td><td rowspan="1" colspan="1">0.47</td><td rowspan="1" colspan="1">0.43</td><td rowspan="1" colspan="1">0.45</td><td rowspan="1" colspan="1">0.43</td></tr><tr><td rowspan="1" colspan="1"><abbrev xmlns:xlink="http://www.w3.org/1999/xlink" xlink:title="snout length" id="ABBRID0E6GCK" xlink:type="simple">SNT</abbrev>/<abbrev xmlns:xlink="http://www.w3.org/1999/xlink" xlink:title="maximum eye diameter" id="ABBRID0EDHCK" xlink:type="simple">ED</abbrev></td><td rowspan="1" colspan="1">1.65</td><td rowspan="1" colspan="1">1.58</td><td rowspan="1" colspan="1">1.70</td><td rowspan="1" colspan="1">1.54</td><td rowspan="1" colspan="1">1.52</td><td rowspan="1" colspan="1">1.58</td></tr><tr><td rowspan="1" colspan="1"><abbrev xmlns:xlink="http://www.w3.org/1999/xlink" xlink:title="maximum eye diameter" id="ABBRID0E4HCK" xlink:type="simple">ED</abbrev>/<abbrev xmlns:xlink="http://www.w3.org/1999/xlink" xlink:title="head length" id="ABBRID0EBICK" xlink:type="simple">HL</abbrev></td><td rowspan="1" colspan="1">0.27</td><td rowspan="1" colspan="1">0.29</td><td rowspan="1" colspan="1">0.28</td><td rowspan="1" colspan="1">0.28</td><td rowspan="1" colspan="1">0.29</td><td rowspan="1" colspan="1">0.27</td></tr><tr><td rowspan="1" colspan="1"><abbrev xmlns:xlink="http://www.w3.org/1999/xlink" xlink:title="maximum ear opening diameter" id="ABBRID0E2ICK" xlink:type="simple">EOD</abbrev>/<abbrev xmlns:xlink="http://www.w3.org/1999/xlink" xlink:title="maximum eye diameter" id="ABBRID0E6ICK" xlink:type="simple">ED</abbrev></td><td rowspan="1" colspan="1">0.33</td><td rowspan="1" colspan="1">0.29</td><td rowspan="1" colspan="1">0.35</td><td rowspan="1" colspan="1">0.33</td><td rowspan="1" colspan="1">0.37</td><td rowspan="1" colspan="1">0.32</td></tr><tr><td rowspan="1" colspan="1"><abbrev xmlns:xlink="http://www.w3.org/1999/xlink" xlink:title="maximum rostral width" id="ABBRID0EZJCK" xlink:type="simple">RW</abbrev>/<abbrev xmlns:xlink="http://www.w3.org/1999/xlink" xlink:title="maximum rostral height" id="ABBRID0E4JCK" xlink:type="simple">RH</abbrev></td><td rowspan="1" colspan="1">1.93</td><td rowspan="1" colspan="1">2.08</td><td rowspan="1" colspan="1">1.86</td><td rowspan="1" colspan="1">2.00</td><td rowspan="1" colspan="1">1.92</td><td rowspan="1" colspan="1">2.27</td></tr><tr><td rowspan="1" colspan="1"><abbrev xmlns:xlink="http://www.w3.org/1999/xlink" xlink:title="maximum rostral width" id="ABBRID0EXKCK" xlink:type="simple">RW</abbrev>/MW</td><td rowspan="1" colspan="1">1.32</td><td rowspan="1" colspan="1">1.23</td><td rowspan="1" colspan="1">1.24</td><td rowspan="1" colspan="1">1.39</td><td rowspan="1" colspan="1">1.47</td><td rowspan="1" colspan="1">1.56</td></tr><tr><td rowspan="1" colspan="1">MW/<abbrev xmlns:xlink="http://www.w3.org/1999/xlink" xlink:title="maximum mental length" id="ABBRID0ESLCK" xlink:type="simple">ML</abbrev></td><td rowspan="1" colspan="1">1.83</td><td rowspan="1" colspan="1">2.00</td><td rowspan="1" colspan="1">1.91</td><td rowspan="1" colspan="1">1.64</td><td rowspan="1" colspan="1">1.55</td><td rowspan="1" colspan="1">1.60</td></tr><tr><td rowspan="1" colspan="1">N</td><td rowspan="1" colspan="1">3/3</td><td rowspan="1" colspan="1">3/3</td><td rowspan="1" colspan="1">3/3</td><td rowspan="1" colspan="1">3/3</td><td rowspan="1" colspan="1">3/3</td><td rowspan="1" colspan="1">3/3</td></tr><tr><td rowspan="1" colspan="1">I</td><td rowspan="1" colspan="1">0</td><td rowspan="1" colspan="1">0</td><td rowspan="1" colspan="1">0</td><td rowspan="1" colspan="1">0</td><td rowspan="1" colspan="1">0</td><td rowspan="1" colspan="1">0</td></tr><tr><td rowspan="1" colspan="1">
                      <abbrev xmlns:xlink="http://www.w3.org/1999/xlink" xlink:title="supralabials" id="ABBRID0EYNCK" xlink:type="simple">SPL</abbrev>
                    </td><td rowspan="1" colspan="1">11/12</td><td rowspan="1" colspan="1">12/12</td><td rowspan="1" colspan="1">13/12</td><td rowspan="1" colspan="1">9/11</td><td rowspan="1" colspan="1">11/11</td><td rowspan="1" colspan="1">11/11</td></tr><tr><td rowspan="1" colspan="1">
                      <abbrev xmlns:xlink="http://www.w3.org/1999/xlink" xlink:title="infralabials" id="ABBRID0ETOCK" xlink:type="simple">IFL</abbrev>
                    </td><td rowspan="1" colspan="1">11/10</td><td rowspan="1" colspan="1">11/10</td><td rowspan="1" colspan="1">11/11</td><td rowspan="1" colspan="1">10/10</td><td rowspan="1" colspan="1">11/10</td><td rowspan="1" colspan="1">13/11</td></tr><tr><td rowspan="1" colspan="1">
                      <abbrev xmlns:xlink="http://www.w3.org/1999/xlink" xlink:title="interorbitals" id="ABBRID0EOPCK" xlink:type="simple">IO</abbrev>
                    </td><td rowspan="1" colspan="1">27</td><td rowspan="1" colspan="1">26</td><td rowspan="1" colspan="1">24</td><td rowspan="1" colspan="1">22</td><td rowspan="1" colspan="1">25</td><td rowspan="1" colspan="1">25</td></tr><tr><td rowspan="1" colspan="1">
                      <abbrev xmlns:xlink="http://www.w3.org/1999/xlink" xlink:title="preorbitals" id="ABBRID0EJQCK" xlink:type="simple">PO</abbrev>
                    </td><td rowspan="1" colspan="1">18/19</td><td rowspan="1" colspan="1">17/17</td><td rowspan="1" colspan="1">15/16</td><td rowspan="1" colspan="1">16/16</td><td rowspan="1" colspan="1">15/16</td><td rowspan="1" colspan="1">18/18</td></tr><tr><td rowspan="1" colspan="1">
                      <abbrev xmlns:xlink="http://www.w3.org/1999/xlink" xlink:title="postmentals" id="ABBRID0EERCK" xlink:type="simple">PM</abbrev>
                    </td><td rowspan="1" colspan="1">2</td><td rowspan="1" colspan="1">2</td><td rowspan="1" colspan="1">2</td><td rowspan="1" colspan="1">2</td><td rowspan="1" colspan="1">2</td><td rowspan="1" colspan="1">2</td></tr><tr><td rowspan="1" colspan="1">
                      <abbrev xmlns:xlink="http://www.w3.org/1999/xlink" xlink:title="gulars bordering the postmentals" id="ABBRID0E6RCK" xlink:type="simple">GP</abbrev>
                    </td><td rowspan="1" colspan="1">5</td><td rowspan="1" colspan="1">3</td><td rowspan="1" colspan="1">6</td><td rowspan="1" colspan="1">6</td><td rowspan="1" colspan="1">4</td><td rowspan="1" colspan="1">5</td></tr><tr><td rowspan="1" colspan="1">
                      <abbrev xmlns:xlink="http://www.w3.org/1999/xlink" xlink:title="dorsal tubercle rows at midbody" id="ABBRID0E1SCK" xlink:type="simple">DTR</abbrev>
                    </td><td rowspan="1" colspan="1">9</td><td rowspan="1" colspan="1">8</td><td rowspan="1" colspan="1">11</td><td rowspan="1" colspan="1">8</td><td rowspan="1" colspan="1">11</td><td rowspan="1" colspan="1">10</td></tr><tr><td rowspan="1" colspan="1">
                      <abbrev xmlns:xlink="http://www.w3.org/1999/xlink" xlink:title="granules surrounding dorsal tubercles" id="ABBRID0EVTCK" xlink:type="simple">GSDT</abbrev>
                    </td><td rowspan="1" colspan="1">10</td><td rowspan="1" colspan="1">9</td><td rowspan="1" colspan="1">9</td><td rowspan="1" colspan="1">9</td><td rowspan="1" colspan="1">9</td><td rowspan="1" colspan="1">9</td></tr><tr><td rowspan="1" colspan="1">
                      <abbrev xmlns:xlink="http://www.w3.org/1999/xlink" xlink:title="scales in a line from mental to the front of cloacal slit" id="ABBRID0EQUCK" xlink:type="simple">SMC</abbrev>
                    </td><td rowspan="1" colspan="1">206</td><td rowspan="1" colspan="1">197</td><td rowspan="1" colspan="1">205</td><td rowspan="1" colspan="1">213</td><td rowspan="1" colspan="1">198</td><td rowspan="1" colspan="1">193</td></tr><tr><td rowspan="1" colspan="1">
                      <abbrev xmlns:xlink="http://www.w3.org/1999/xlink" xlink:title="scale rows at midbody" id="ABBRID0ELVCK" xlink:type="simple">SR</abbrev>
                    </td><td rowspan="1" colspan="1">149</td><td rowspan="1" colspan="1">158</td><td rowspan="1" colspan="1">153</td><td rowspan="1" colspan="1">157</td><td rowspan="1" colspan="1">161</td><td rowspan="1" colspan="1">156</td></tr><tr><td rowspan="1" colspan="1">V</td><td rowspan="1" colspan="1">43</td><td rowspan="1" colspan="1">49</td><td rowspan="1" colspan="1">40</td><td rowspan="1" colspan="1">44</td><td rowspan="1" colspan="1">44</td><td rowspan="1" colspan="1">48</td></tr><tr><td rowspan="1" colspan="1">
                      <abbrev xmlns:xlink="http://www.w3.org/1999/xlink" xlink:title="subdigital lamellae of entire first finger" id="ABBRID0E3WCK" xlink:type="simple">LF1</abbrev>
                    </td><td rowspan="1" colspan="1">12/10</td><td rowspan="1" colspan="1">12/12</td><td rowspan="1" colspan="1">13/12</td><td rowspan="1" colspan="1">12/13</td><td rowspan="1" colspan="1">12/12</td><td rowspan="1" colspan="1">11/11</td></tr><tr><td rowspan="1" colspan="1">
                      <abbrev xmlns:xlink="http://www.w3.org/1999/xlink" xlink:title="subdigital lamellae of entire fourth finger" id="ABBRID0EXXCK" xlink:type="simple">LF4</abbrev>
                    </td><td rowspan="1" colspan="1">12/12</td><td rowspan="1" colspan="1">12/12</td><td rowspan="1" colspan="1">14/15</td><td rowspan="1" colspan="1">13/12</td><td rowspan="1" colspan="1">15/14</td><td rowspan="1" colspan="1">16/16</td></tr><tr><td rowspan="1" colspan="1">
                      <abbrev xmlns:xlink="http://www.w3.org/1999/xlink" xlink:title="subdigital lamellae of entire first toe" id="ABBRID0ESYCK" xlink:type="simple">LT1</abbrev>
                    </td><td rowspan="1" colspan="1">13/13</td><td rowspan="1" colspan="1">12/12</td><td rowspan="1" colspan="1">12/13</td><td rowspan="1" colspan="1">14/12</td><td rowspan="1" colspan="1">14/14</td><td rowspan="1" colspan="1">13/14</td></tr><tr><td rowspan="1" colspan="1">
                      <abbrev xmlns:xlink="http://www.w3.org/1999/xlink" xlink:title="subdigital lamellae of entire fourth toe" id="ABBRID0ENZCK" xlink:type="simple">LT4</abbrev>
                    </td><td rowspan="1" colspan="1">14/13</td><td rowspan="1" colspan="1">13/13</td><td rowspan="1" colspan="1">13/13</td><td rowspan="1" colspan="1">14/14</td><td rowspan="1" colspan="1">14/15</td><td rowspan="1" colspan="1">13/13</td></tr><tr><td rowspan="1" colspan="1">
                      <abbrev xmlns:xlink="http://www.w3.org/1999/xlink" xlink:title="precloacal pores" id="ABBRID0EI1CK" xlink:type="simple">PP</abbrev>
                    </td><td rowspan="1" colspan="1">12</td><td rowspan="1" colspan="1">11</td><td rowspan="1" colspan="1">11</td><td rowspan="1" colspan="1">9</td><td rowspan="1" colspan="1">—</td><td rowspan="1" colspan="1">12</td></tr><tr><td rowspan="1" colspan="1">
                      <abbrev xmlns:xlink="http://www.w3.org/1999/xlink" xlink:title="postcloacal tubercles" id="ABBRID0ED2CK" xlink:type="simple">PAT</abbrev>
                    </td><td rowspan="1" colspan="1">1/1</td><td rowspan="1" colspan="1">1/1</td><td rowspan="1" colspan="1">1/1</td><td rowspan="1" colspan="1">1/1</td><td rowspan="1" colspan="1">1/1</td><td rowspan="1" colspan="1">1/1</td></tr><tr><td rowspan="1" colspan="1">
                      <abbrev xmlns:xlink="http://www.w3.org/1999/xlink" xlink:title="transverse dorsal scale rows in the middle of the third caudal whorl" id="ABBRID0E52CK" xlink:type="simple">S3W</abbrev>
                    </td><td rowspan="1" colspan="1">10</td><td rowspan="1" colspan="1">9</td><td rowspan="1" colspan="1">9</td><td rowspan="1" colspan="1">11</td><td rowspan="1" colspan="1">10</td><td rowspan="1" colspan="1">10</td></tr></tbody></table></table-wrap><table-wrap id="T8" position="float" orientation="portrait"><label>Table 8.</label><caption><p>Scalation features comparisons among <italic><tp:taxon-name><tp:taxon-name-part taxon-name-part-type="genus" reg="Gekko">Gekko</tp:taxon-name-part><tp:taxon-name-part taxon-name-part-type="species" reg="fengshanensis">fengshanensis</tp:taxon-name-part></tp:taxon-name></italic> sp. nov., <italic><tp:taxon-name><tp:taxon-name-part taxon-name-part-type="genus" reg="Gekko">G.</tp:taxon-name-part><tp:taxon-name-part taxon-name-part-type="species" reg="kwangsiensis">kwangsiensis</tp:taxon-name-part></tp:taxon-name></italic>, <italic><tp:taxon-name><tp:taxon-name-part taxon-name-part-type="genus" reg="Gekko">G.</tp:taxon-name-part><tp:taxon-name-part taxon-name-part-type="species" reg="liboensis">liboensis</tp:taxon-name-part></tp:taxon-name></italic> and <italic><tp:taxon-name><tp:taxon-name-part taxon-name-part-type="genus" reg="Gekko">G.</tp:taxon-name-part><tp:taxon-name-part taxon-name-part-type="species" reg="paucituberculatus">paucituberculatus</tp:taxon-name-part></tp:taxon-name></italic>; differences are marked in bold.</p></caption><table id="TID0EPEFK" rules="all"><tbody><tr><th rowspan="1" colspan="1">Species</th><th rowspan="1" colspan="1"><italic><tp:taxon-name><tp:taxon-name-part taxon-name-part-type="genus" reg="Gekko">G.</tp:taxon-name-part><tp:taxon-name-part taxon-name-part-type="species" reg="fengshanensis">fengshanensis</tp:taxon-name-part></tp:taxon-name></italic> sp. nov.</th><th rowspan="1" colspan="1">
                      <italic>
                        <tp:taxon-name><tp:taxon-name-part taxon-name-part-type="genus" reg="Gekko">G.</tp:taxon-name-part><tp:taxon-name-part taxon-name-part-type="species" reg="kwangsiensis">kwangsiensis</tp:taxon-name-part></tp:taxon-name>
                      </italic>
                    </th><th rowspan="1" colspan="1">
                      <italic>
                        <tp:taxon-name><tp:taxon-name-part taxon-name-part-type="genus" reg="Gekko">G.</tp:taxon-name-part><tp:taxon-name-part taxon-name-part-type="species" reg="liboensis">liboensis</tp:taxon-name-part></tp:taxon-name>
                      </italic>
                    </th><th rowspan="1" colspan="1">
                      <italic>
                        <tp:taxon-name><tp:taxon-name-part taxon-name-part-type="genus" reg="Gekko">G.</tp:taxon-name-part><tp:taxon-name-part taxon-name-part-type="species" reg="paucituberculatus">paucituberculatus</tp:taxon-name-part></tp:taxon-name>
                      </italic>
                    </th></tr><tr><th rowspan="1" colspan="1"/><th rowspan="1" colspan="1"><italic>n</italic> = 6</th><th rowspan="1" colspan="1"><italic>n</italic> = 6</th><th rowspan="1" colspan="1"><italic>n</italic> = 2</th><th rowspan="1" colspan="1"><italic>n</italic> = 2</th></tr><tr><td rowspan="1" colspan="1">Max <abbrev xmlns:xlink="http://www.w3.org/1999/xlink" xlink:title="snout-vent length" id="ABBRID0EOBDK" xlink:type="simple">SVL</abbrev> (mm)</td><td rowspan="1" colspan="1">79.9</td><td rowspan="1" colspan="1">
                      <bold>69.7</bold>
                    </td><td rowspan="1" colspan="1">79.7</td><td rowspan="1" colspan="1">
                      <bold>85.9</bold>
                    </td></tr><tr><td rowspan="1" colspan="1">N</td><td rowspan="1" colspan="1">3</td><td rowspan="1" colspan="1">3</td><td rowspan="1" colspan="1">3</td><td rowspan="1" colspan="1">3</td></tr><tr><td rowspan="1" colspan="1">I</td><td rowspan="1" colspan="1">0</td><td rowspan="1" colspan="1">0 or 1</td><td rowspan="1" colspan="1">0</td><td rowspan="1" colspan="1">0</td></tr><tr><td rowspan="1" colspan="1">
                      <abbrev xmlns:xlink="http://www.w3.org/1999/xlink" xlink:title="supralabials" id="ABBRID0EJDDK" xlink:type="simple">SPL</abbrev>
                    </td><td rowspan="1" colspan="1">9–13</td><td rowspan="1" colspan="1">10–13</td><td rowspan="1" colspan="1">11</td><td rowspan="1" colspan="1">11</td></tr><tr><td rowspan="1" colspan="1">
                      <abbrev xmlns:xlink="http://www.w3.org/1999/xlink" xlink:title="infralabials" id="ABBRID0E5DDK" xlink:type="simple">IFL</abbrev>
                    </td><td rowspan="1" colspan="1">10–13</td><td rowspan="1" colspan="1">11–13</td><td rowspan="1" colspan="1">9–11</td><td rowspan="1" colspan="1">9–10</td></tr><tr><td rowspan="1" colspan="1">
                      <abbrev xmlns:xlink="http://www.w3.org/1999/xlink" xlink:title="interorbitals" id="ABBRID0ETEDK" xlink:type="simple">IO</abbrev>
                    </td><td rowspan="1" colspan="1">22–27</td><td rowspan="1" colspan="1">
                      <bold>29–31</bold>
                    </td><td rowspan="1" colspan="1">
                      <bold>32–35</bold>
                    </td><td rowspan="1" colspan="1">
                      <bold>37</bold>
                    </td></tr><tr><td rowspan="1" colspan="1">
                      <abbrev xmlns:xlink="http://www.w3.org/1999/xlink" xlink:title="preorbitals" id="ABBRID0ERFDK" xlink:type="simple">PO</abbrev>
                    </td><td rowspan="1" colspan="1">15–19</td><td rowspan="1" colspan="1">18–20</td><td rowspan="1" colspan="1">17–18</td><td rowspan="1" colspan="1">14–18</td></tr><tr><td rowspan="1" colspan="1">
                      <abbrev xmlns:xlink="http://www.w3.org/1999/xlink" xlink:title="postmentals" id="ABBRID0EGGDK" xlink:type="simple">PM</abbrev>
                    </td><td rowspan="1" colspan="1">2</td><td rowspan="1" colspan="1">2</td><td rowspan="1" colspan="1">2</td><td rowspan="1" colspan="1">2</td></tr><tr><td rowspan="1" colspan="1">
                      <abbrev xmlns:xlink="http://www.w3.org/1999/xlink" xlink:title="gulars bordering the postmentals" id="ABBRID0E2GDK" xlink:type="simple">GP</abbrev>
                    </td><td rowspan="1" colspan="1">3–6</td><td rowspan="1" colspan="1">4–6</td><td rowspan="1" colspan="1">4–6</td><td rowspan="1" colspan="1">4–6</td></tr><tr><td rowspan="1" colspan="1">
                      <abbrev xmlns:xlink="http://www.w3.org/1999/xlink" xlink:title="dorsal tubercle rows at midbody" id="ABBRID0EQHDK" xlink:type="simple">DTR</abbrev>
                    </td><td rowspan="1" colspan="1">9–11</td><td rowspan="1" colspan="1">9–11</td><td rowspan="1" colspan="1">9–10</td><td rowspan="1" colspan="1">
                      <bold>4</bold>
                    </td></tr><tr><td rowspan="1" colspan="1">
                      <abbrev xmlns:xlink="http://www.w3.org/1999/xlink" xlink:title="granules surrounding dorsal tubercles" id="ABBRID0EIIDK" xlink:type="simple">GSDT</abbrev>
                    </td><td rowspan="1" colspan="1">9–10</td><td rowspan="1" colspan="1">8–10</td><td rowspan="1" colspan="1">9–10</td><td rowspan="1" colspan="1">8</td></tr><tr><td rowspan="1" colspan="1">
                      <abbrev xmlns:xlink="http://www.w3.org/1999/xlink" xlink:title="scales in a line from mental to the front of cloacal slit" id="ABBRID0E4IDK" xlink:type="simple">SMC</abbrev>
                    </td><td rowspan="1" colspan="1">197–213</td><td rowspan="1" colspan="1">185–208</td><td rowspan="1" colspan="1">
                      <bold>183–195</bold>
                    </td><td rowspan="1" colspan="1">
                      <bold>189–192</bold>
                    </td></tr><tr><td rowspan="1" colspan="1">
                      <abbrev xmlns:xlink="http://www.w3.org/1999/xlink" xlink:title="scale rows at midbody" id="ABBRID0EYJDK" xlink:type="simple">SR</abbrev>
                    </td><td rowspan="1" colspan="1">149–161</td><td rowspan="1" colspan="1">143–156</td><td rowspan="1" colspan="1">
                      <bold>131–140</bold>
                    </td><td rowspan="1" colspan="1">
                      <bold>136–142</bold>
                    </td></tr><tr><td rowspan="1" colspan="1">V</td><td rowspan="1" colspan="1">40–49</td><td rowspan="1" colspan="1">41–45</td><td rowspan="1" colspan="1">38–41</td><td rowspan="1" colspan="1">42–44</td></tr><tr><td rowspan="1" colspan="1">
                      <abbrev xmlns:xlink="http://www.w3.org/1999/xlink" xlink:title="subdigital lamellae of entire first finger" id="ABBRID0EDLDK" xlink:type="simple">LF1</abbrev>
                    </td><td rowspan="1" colspan="1">11–13</td><td rowspan="1" colspan="1">10–13</td><td rowspan="1" colspan="1">12–13</td><td rowspan="1" colspan="1">10–11</td></tr><tr><td rowspan="1" colspan="1">
                      <abbrev xmlns:xlink="http://www.w3.org/1999/xlink" xlink:title="subdigital lamellae of entire fourth finger" id="ABBRID0EYLDK" xlink:type="simple">LF4</abbrev>
                    </td><td rowspan="1" colspan="1">12–16</td><td rowspan="1" colspan="1">12–14</td><td rowspan="1" colspan="1">14–17</td><td rowspan="1" colspan="1">12–13</td></tr><tr><td rowspan="1" colspan="1">
                      <abbrev xmlns:xlink="http://www.w3.org/1999/xlink" xlink:title="subdigital lamellae of entire first toe" id="ABBRID0ENMDK" xlink:type="simple">LT1</abbrev>
                    </td><td rowspan="1" colspan="1">12–14</td><td rowspan="1" colspan="1">11–13</td><td rowspan="1" colspan="1">12–13</td><td rowspan="1" colspan="1">11</td></tr><tr><td rowspan="1" colspan="1">
                      <abbrev xmlns:xlink="http://www.w3.org/1999/xlink" xlink:title="subdigital lamellae of entire fourth toe" id="ABBRID0ECNDK" xlink:type="simple">LT4</abbrev>
                    </td><td rowspan="1" colspan="1">13–15</td><td rowspan="1" colspan="1">14–18</td><td rowspan="1" colspan="1">14–15</td><td rowspan="1" colspan="1">11–13</td></tr><tr><td rowspan="1" colspan="1">
                      <abbrev xmlns:xlink="http://www.w3.org/1999/xlink" xlink:title="precloacal pores" id="ABBRID0EXNDK" xlink:type="simple">PP</abbrev>
                    </td><td rowspan="1" colspan="1">9–12</td><td rowspan="1" colspan="1">9–10</td><td rowspan="1" colspan="1">9</td><td rowspan="1" colspan="1">12</td></tr><tr><td rowspan="1" colspan="1">
                      <abbrev xmlns:xlink="http://www.w3.org/1999/xlink" xlink:title="postcloacal tubercles" id="ABBRID0EMODK" xlink:type="simple">PAT</abbrev>
                    </td><td rowspan="1" colspan="1">1</td><td rowspan="1" colspan="1">1</td><td rowspan="1" colspan="1">1</td><td rowspan="1" colspan="1">1</td></tr></tbody></table></table-wrap><fig id="F7" position="float" orientation="portrait"><object-id xmlns:xlink="http://www.w3.org/1999/xlink" content-type="doi" xlink:type="simple">10.3897/zookeys.1245.153769.figure7</object-id><object-id xmlns:xlink="http://www.w3.org/1999/xlink" content-type="arpha" xlink:type="simple">5B6C1694-7940-5183-AB66-49D3E9C45D8B</object-id><label>Figure 7.</label><caption><p>Morphological variation of <italic><tp:taxon-name><tp:taxon-name-part taxon-name-part-type="genus" reg="Gekko">Gekko</tp:taxon-name-part><tp:taxon-name-part taxon-name-part-type="species" reg="fengshanensis">fengshanensis</tp:taxon-name-part></tp:taxon-name></italic> sp. nov. <bold>A.</bold> Paratype <named-content xmlns:xlink="http://www.w3.org/1999/xlink" content-type="dwc:institutional_code" xlink:title="Natural History Museum of Guangxi" xlink:href="http://grbio.org/institution/natural-history-museum-guangxi" xlink:type="simple">NHMG</named-content> 202408007, note the discontinuous precloacal pores; <bold>B.</bold> Paratype <named-content xmlns:xlink="http://www.w3.org/1999/xlink" content-type="dwc:institutional_code" xlink:title="Natural History Museum of Guangxi" xlink:href="http://grbio.org/institution/natural-history-museum-guangxi" xlink:type="simple">NHMG</named-content> 202408007, note the postmentals. Photos by HMS.</p></caption><graphic xmlns:xlink="http://www.w3.org/1999/xlink" xlink:href="zookeys-1245-289_article-153769__-g007.jpg" position="float" orientation="portrait" xlink:type="simple" id="oo_1374356.jpg"><uri content-type="original_file" xlink:type="simple">https://binary.pensoft.net/fig/1374356</uri></graphic></fig></tp:treatment-sec><tp:treatment-sec sec-type="etymology" id="SECID0EAQDK"><title>Etymology.</title><p>The specific epithet <italic><tp:taxon-name><tp:taxon-name-part taxon-name-part-type="genus" reg="Gekko"/><tp:taxon-name-part taxon-name-part-type="species" reg="fengshanensis">fengshanensis</tp:taxon-name-part></tp:taxon-name></italic> refers to Fengshan County, the type locality in Guangxi Zhuang Autonomous Region, China. The common name “Fengshan gecko” (English) and formal Chinese name “凤山壁虎” (fèng shān bì hǔ) are proposed.</p></tp:treatment-sec><tp:treatment-sec sec-type="comparisons" id="SECID0EQQDK"><title>Comparisons.</title><p>The molecular analyses indicated that <italic><tp:taxon-name><tp:taxon-name-part taxon-name-part-type="genus" reg="Gekko">Gekko</tp:taxon-name-part><tp:taxon-name-part taxon-name-part-type="species" reg="fengshanensis">fengshanensis</tp:taxon-name-part></tp:taxon-name></italic> sp. nov. is sister to <italic><tp:taxon-name><tp:taxon-name-part taxon-name-part-type="genus" reg="Gekko">G.</tp:taxon-name-part><tp:taxon-name-part taxon-name-part-type="species" reg="kwangsiensis">kwangsiensis</tp:taxon-name-part></tp:taxon-name></italic>, and together they form a clade with <italic><tp:taxon-name><tp:taxon-name-part taxon-name-part-type="genus" reg="Gekko">G.</tp:taxon-name-part><tp:taxon-name-part taxon-name-part-type="species" reg="liboensis">liboensis</tp:taxon-name-part></tp:taxon-name></italic> and <italic><tp:taxon-name><tp:taxon-name-part taxon-name-part-type="genus" reg="Gekko">G.</tp:taxon-name-part><tp:taxon-name-part taxon-name-part-type="species" reg="paucituberculatus">paucituberculatus</tp:taxon-name-part></tp:taxon-name></italic>, to which it is also morphologically similar. Morphological comparisons and analyses revealed their differences (Tables <xref ref-type="table" rid="T3">3</xref>, <xref ref-type="table" rid="T8">8</xref>). The new species differs from <italic><tp:taxon-name><tp:taxon-name-part taxon-name-part-type="genus" reg="Gekko">G.</tp:taxon-name-part><tp:taxon-name-part taxon-name-part-type="species" reg="kwangsiensis">kwangsiensis</tp:taxon-name-part></tp:taxon-name></italic> in mean values of <abbrev xmlns:xlink="http://www.w3.org/1999/xlink" xlink:title="head length" id="ABBRID0EVSDK" xlink:type="simple">HL</abbrev>, <abbrev xmlns:xlink="http://www.w3.org/1999/xlink" xlink:title="maximum eye diameter" id="ABBRID0EZSDK" xlink:type="simple">ED</abbrev>, <abbrev xmlns:xlink="http://www.w3.org/1999/xlink" xlink:title="snout length" id="ABBRID0E4SDK" xlink:type="simple">SNT</abbrev>, MW, <abbrev xmlns:xlink="http://www.w3.org/1999/xlink" xlink:title="maximum mental length" id="ABBRID0EBTDK" xlink:type="simple">ML</abbrev> (Table <xref ref-type="table" rid="T3">3</xref>) and by having fewer interorbitals (22–27 vs 29–31); differs from <italic><tp:taxon-name><tp:taxon-name-part taxon-name-part-type="genus" reg="Gekko">G.</tp:taxon-name-part><tp:taxon-name-part taxon-name-part-type="species" reg="liboensis">liboensis</tp:taxon-name-part></tp:taxon-name></italic> by having fewer interorbitals (22–27 vs 32–35), more scales in a line from mental to the front of cloacal slit (197–213 vs 183–195), and more scale rows at midbody (149–161 vs 131–140); differs from <italic><tp:taxon-name><tp:taxon-name-part taxon-name-part-type="genus" reg="Gekko">G.</tp:taxon-name-part><tp:taxon-name-part taxon-name-part-type="species" reg="paucituberculatus">paucituberculatus</tp:taxon-name-part></tp:taxon-name></italic> by having smaller maximum <abbrev xmlns:xlink="http://www.w3.org/1999/xlink" xlink:title="snout-vent length" id="ABBRID0E6TDK" xlink:type="simple">SVL</abbrev> (79.9 vs 85.9), fewer interorbitals (22–27 vs 37), more dorsal tubercle rows at midbody (9–11 vs 4), more scales in a line from mental to the front of cloacal slit (197–213 vs 189–192), more scale rows at midbody (149–161 vs 136–142), and coloration pattern (irregular light patches with lateral spots vs dirty-white transverse bands between the nape and sacrum).</p><p>For the remaining congeners, the new species differs from the following 13 congeners by the presence of tubercles on dorsolateral trunk: the absence of tubercles in <italic><tp:taxon-name><tp:taxon-name-part taxon-name-part-type="genus" reg="Gekko">Gekko</tp:taxon-name-part><tp:taxon-name-part taxon-name-part-type="species" reg="aaronbaueri">aaronbaueri</tp:taxon-name-part></tp:taxon-name></italic>, <italic><tp:taxon-name><tp:taxon-name-part taxon-name-part-type="genus" reg="Gekko">G.</tp:taxon-name-part><tp:taxon-name-part taxon-name-part-type="species" reg="bonkowskii">bonkowskii</tp:taxon-name-part></tp:taxon-name></italic>, <italic><tp:taxon-name><tp:taxon-name-part taxon-name-part-type="genus" reg="Gekko">G.</tp:taxon-name-part><tp:taxon-name-part taxon-name-part-type="species" reg="cib">cib</tp:taxon-name-part></tp:taxon-name></italic>, <italic><tp:taxon-name><tp:taxon-name-part taxon-name-part-type="genus" reg="Gekko">G.</tp:taxon-name-part><tp:taxon-name-part taxon-name-part-type="species" reg="guishanicus">guishanicus</tp:taxon-name-part></tp:taxon-name></italic>, <italic><tp:taxon-name><tp:taxon-name-part taxon-name-part-type="genus" reg="Gekko">G.</tp:taxon-name-part><tp:taxon-name-part taxon-name-part-type="species" reg="khunkhamensis">khunkhamensis</tp:taxon-name-part></tp:taxon-name></italic>, <italic><tp:taxon-name><tp:taxon-name-part taxon-name-part-type="genus" reg="Gekko">G.</tp:taxon-name-part><tp:taxon-name-part taxon-name-part-type="species" reg="melli">melli</tp:taxon-name-part></tp:taxon-name></italic>, <italic><tp:taxon-name><tp:taxon-name-part taxon-name-part-type="genus" reg="Gekko">G.</tp:taxon-name-part><tp:taxon-name-part taxon-name-part-type="species" reg="nadenensis">nadenensis</tp:taxon-name-part></tp:taxon-name></italic>, <italic><tp:taxon-name><tp:taxon-name-part taxon-name-part-type="genus" reg="Gekko">G.</tp:taxon-name-part><tp:taxon-name-part taxon-name-part-type="species" reg="scientiadventura">scientiadventura</tp:taxon-name-part></tp:taxon-name></italic>, <italic><tp:taxon-name><tp:taxon-name-part taxon-name-part-type="genus" reg="Gekko">G.</tp:taxon-name-part><tp:taxon-name-part taxon-name-part-type="species" reg="sengchanthavongi">sengchanthavongi</tp:taxon-name-part></tp:taxon-name></italic>, <italic><tp:taxon-name><tp:taxon-name-part taxon-name-part-type="genus" reg="Gekko">G.</tp:taxon-name-part><tp:taxon-name-part taxon-name-part-type="species" reg="subpalmatus">subpalmatus</tp:taxon-name-part></tp:taxon-name></italic>, <italic><tp:taxon-name><tp:taxon-name-part taxon-name-part-type="genus" reg="Gekko">G.</tp:taxon-name-part><tp:taxon-name-part taxon-name-part-type="species" reg="tawaensis">tawaensis</tp:taxon-name-part></tp:taxon-name></italic>, <italic><tp:taxon-name><tp:taxon-name-part taxon-name-part-type="genus" reg="Gekko">G.</tp:taxon-name-part><tp:taxon-name-part taxon-name-part-type="species" reg="thakhekensis">thakhekensis</tp:taxon-name-part></tp:taxon-name></italic>, and <italic><tp:taxon-name><tp:taxon-name-part taxon-name-part-type="genus" reg="Gekko">G.</tp:taxon-name-part><tp:taxon-name-part taxon-name-part-type="species" reg="truongi">truongi</tp:taxon-name-part></tp:taxon-name></italic>; differs from the following 13 congeners by having 9–12 precloacal pores in males: <italic><tp:taxon-name><tp:taxon-name-part taxon-name-part-type="genus" reg="Gekko">Gekko</tp:taxon-name-part><tp:taxon-name-part taxon-name-part-type="species" reg="adleri">adleri</tp:taxon-name-part></tp:taxon-name></italic> (17–21), <italic><tp:taxon-name><tp:taxon-name-part taxon-name-part-type="genus" reg="Gekko">G.</tp:taxon-name-part><tp:taxon-name-part taxon-name-part-type="species" reg="alpinus">alpinus</tp:taxon-name-part></tp:taxon-name></italic> (4–7), <italic><tp:taxon-name><tp:taxon-name-part taxon-name-part-type="genus" reg="Gekko">G.</tp:taxon-name-part><tp:taxon-name-part taxon-name-part-type="species" reg="canhi">canhi</tp:taxon-name-part></tp:taxon-name></italic> (5), <italic><tp:taxon-name><tp:taxon-name-part taxon-name-part-type="genus" reg="Gekko">G.</tp:taxon-name-part><tp:taxon-name-part taxon-name-part-type="species" reg="chinensis">chinensis</tp:taxon-name-part></tp:taxon-name></italic> (17–27), <italic><tp:taxon-name><tp:taxon-name-part taxon-name-part-type="genus" reg="Gekko">G.</tp:taxon-name-part><tp:taxon-name-part taxon-name-part-type="species" reg="jinjiangensis">jinjiangensis</tp:taxon-name-part></tp:taxon-name></italic> (4–5), <italic><tp:taxon-name><tp:taxon-name-part taxon-name-part-type="genus" reg="Gekko">G.</tp:taxon-name-part><tp:taxon-name-part taxon-name-part-type="species" reg="palmatus">palmatus</tp:taxon-name-part></tp:taxon-name></italic> (23–30), <italic><tp:taxon-name><tp:taxon-name-part taxon-name-part-type="genus" reg="Gekko">G.</tp:taxon-name-part><tp:taxon-name-part taxon-name-part-type="species" reg="shibatai">shibatai</tp:taxon-name-part></tp:taxon-name></italic> (0), <italic><tp:taxon-name><tp:taxon-name-part taxon-name-part-type="genus" reg="Gekko">G.</tp:taxon-name-part><tp:taxon-name-part taxon-name-part-type="species" reg="similignum">similignum</tp:taxon-name-part></tp:taxon-name></italic> (17), <italic><tp:taxon-name><tp:taxon-name-part taxon-name-part-type="genus" reg="Gekko">G.</tp:taxon-name-part><tp:taxon-name-part taxon-name-part-type="species" reg="taibaiensis">taibaiensis</tp:taxon-name-part></tp:taxon-name></italic> (4–6), <italic><tp:taxon-name><tp:taxon-name-part taxon-name-part-type="genus" reg="Gekko">G.</tp:taxon-name-part><tp:taxon-name-part taxon-name-part-type="species" reg="vertebralis">vertebralis</tp:taxon-name-part></tp:taxon-name></italic> (0), <italic><tp:taxon-name><tp:taxon-name-part taxon-name-part-type="genus" reg="Gekko">G.</tp:taxon-name-part><tp:taxon-name-part taxon-name-part-type="species" reg="vietnamensis">vietnamensis</tp:taxon-name-part></tp:taxon-name></italic> (0), <italic><tp:taxon-name><tp:taxon-name-part taxon-name-part-type="genus" reg="Gekko">G.</tp:taxon-name-part><tp:taxon-name-part taxon-name-part-type="species" reg="wenxianensis">wenxianensis</tp:taxon-name-part></tp:taxon-name></italic> (6–8) and <italic><tp:taxon-name><tp:taxon-name-part taxon-name-part-type="genus" reg="Gekko">G.</tp:taxon-name-part><tp:taxon-name-part taxon-name-part-type="species" reg="yakuensis">yakuensis</tp:taxon-name-part></tp:taxon-name></italic> (6–8); differs from <italic><tp:taxon-name><tp:taxon-name-part taxon-name-part-type="genus" reg="Gekko">G.</tp:taxon-name-part><tp:taxon-name-part taxon-name-part-type="species" reg="kaiyai">kaiyai</tp:taxon-name-part></tp:taxon-name></italic> by the absence of tubercles on limbs (vs present); differs from <italic><tp:taxon-name><tp:taxon-name-part taxon-name-part-type="genus" reg="Gekko">G.</tp:taxon-name-part><tp:taxon-name-part taxon-name-part-type="species" reg="hokouensis">hokouensis</tp:taxon-name-part></tp:taxon-name></italic> by having more scale rows at midbody (149–161 vs 119–130); differs from <italic><tp:taxon-name><tp:taxon-name-part taxon-name-part-type="genus" reg="Gekko">G.</tp:taxon-name-part><tp:taxon-name-part taxon-name-part-type="species" reg="auriverrucosus">auriverrucosus</tp:taxon-name-part></tp:taxon-name></italic> and <italic><tp:taxon-name><tp:taxon-name-part taxon-name-part-type="genus" reg="Gekko">G.</tp:taxon-name-part><tp:taxon-name-part taxon-name-part-type="species" reg="scabridus">scabridus</tp:taxon-name-part></tp:taxon-name></italic> by having fewer dorsal tubercle rows (8–11 vs 16–20 and 17–21, respectively); differs from <italic><tp:taxon-name><tp:taxon-name-part taxon-name-part-type="genus" reg="Gekko">G.</tp:taxon-name-part><tp:taxon-name-part taxon-name-part-type="species" reg="ichangensis">ichangensis</tp:taxon-name-part></tp:taxon-name></italic>, <italic><tp:taxon-name><tp:taxon-name-part taxon-name-part-type="genus" reg="Gekko">G.</tp:taxon-name-part><tp:taxon-name-part taxon-name-part-type="species" reg="japonicus">japonicus</tp:taxon-name-part></tp:taxon-name></italic> and <italic><tp:taxon-name><tp:taxon-name-part taxon-name-part-type="genus" reg="Gekko">G.</tp:taxon-name-part><tp:taxon-name-part taxon-name-part-type="species" reg="swinhonis">swinhonis</tp:taxon-name-part></tp:taxon-name></italic> by having a single postcloacal tubercles (vs 3, 2–4 and 2 or 3, respectively).</p></tp:treatment-sec><tp:treatment-sec sec-type="distribution" id="SECID0EQ6DK"><title>Distribution and ecology.</title><p>Currently, <italic><tp:taxon-name><tp:taxon-name-part taxon-name-part-type="genus" reg="Gekko">Gekko</tp:taxon-name-part><tp:taxon-name-part taxon-name-part-type="species" reg="fengshanensis">fengshanensis</tp:taxon-name-part></tp:taxon-name></italic> sp. nov. is known only from Fengshan County, Hechi City, Guangxi Zhuang Autonomous Region, China. All six individuals were discovered at night on the walls of artificial buildings located near the karst forests (Fig. <xref ref-type="fig" rid="F8">8A</xref>). Other amphibian and reptile species co-occurring with it include <italic><tp:taxon-name><tp:taxon-name-part taxon-name-part-type="genus" reg="Kurixalus">Kurixalus</tp:taxon-name-part><tp:taxon-name-part taxon-name-part-type="species" reg="hainanus">hainanus</tp:taxon-name-part></tp:taxon-name></italic> (Zhao, Wang, &amp; Shi, 2005), <italic><tp:taxon-name><tp:taxon-name-part taxon-name-part-type="genus" reg="Pseudocalotes">Pseudocalotes</tp:taxon-name-part><tp:taxon-name-part taxon-name-part-type="species" reg="microlepis">microlepis</tp:taxon-name-part></tp:taxon-name></italic> (Boulenger, 1888), and <italic><tp:taxon-name><tp:taxon-name-part taxon-name-part-type="genus" reg="Sinomicrurus">Sinomicrurus</tp:taxon-name-part><tp:taxon-name-part taxon-name-part-type="species" reg="peinani">peinani</tp:taxon-name-part></tp:taxon-name></italic> Liu, Yan, Hou, Wang, Nguyen, Murphy, Che, &amp; Guo, 2020.</p><fig id="F8" position="float" orientation="portrait"><object-id xmlns:xlink="http://www.w3.org/1999/xlink" content-type="doi" xlink:type="simple">10.3897/zookeys.1245.153769.figure8</object-id><object-id xmlns:xlink="http://www.w3.org/1999/xlink" content-type="arpha" xlink:type="simple">9DC80097-9EAD-5C73-9DF5-D5010B436188</object-id><label>Figure 8.</label><caption><p><bold>A.</bold> Habitats of <italic><tp:taxon-name><tp:taxon-name-part taxon-name-part-type="genus" reg="Gekko">Gekko</tp:taxon-name-part><tp:taxon-name-part taxon-name-part-type="species" reg="fengshanensis">fengshanensis</tp:taxon-name-part></tp:taxon-name></italic> sp. nov.; <bold>B.</bold> The egg of <italic><tp:taxon-name><tp:taxon-name-part taxon-name-part-type="genus" reg="Gekko">Gekko</tp:taxon-name-part><tp:taxon-name-part taxon-name-part-type="species" reg="fengshanensis">fengshanensis</tp:taxon-name-part></tp:taxon-name></italic> sp. nov. Photos by ZH.</p></caption><graphic xmlns:xlink="http://www.w3.org/1999/xlink" xlink:href="zookeys-1245-289_article-153769__-g008.jpg" position="float" orientation="portrait" xlink:type="simple" id="oo_1374357.jpg"><uri content-type="original_file" xlink:type="simple">https://binary.pensoft.net/fig/1374357</uri></graphic></fig><p>At the type locality, one milky-white, elliptical egg measuring ~1.5 cm in diameter was found in a crevice of a house (Fig. <xref ref-type="fig" rid="F8">8B</xref>). It is presumed to belong to this species, suggesting that the breeding season likely occurs in July and August.</p></tp:treatment-sec><tp:treatment-sec sec-type="material" id="SECID0ETCEK"><title>Additional specimens examined.</title><p><italic><tp:taxon-name><tp:taxon-name-part taxon-name-part-type="genus" reg="Gekko">Gekko</tp:taxon-name-part><tp:taxon-name-part taxon-name-part-type="species" reg="liboensis">liboensis</tp:taxon-name-part></tp:taxon-name></italic> (<italic>n</italic> = 2): <named-content xmlns:xlink="http://www.w3.org/1999/xlink" content-type="dwc:institutional_code" xlink:title="Nanning and Sun Yat-sen University" xlink:href="http://grbio.org/institution/zhongshan-sun-yatsen-university" xlink:type="simple">SYS</named-content> r002876 (adult male) and <named-content xmlns:xlink="http://www.w3.org/1999/xlink" content-type="dwc:institutional_code" xlink:title="Nanning and Sun Yat-sen University" xlink:href="http://grbio.org/institution/zhongshan-sun-yatsen-university" xlink:type="simple">SYS</named-content> r002877 (subadult female), from Weng’ang Station, Maolan National Nature Reserve, Libo County, Guizhou Province, China, collected on 24 July 2024 by Hao-Tian Wang and Ying-Yong Wang.</p><p><italic><tp:taxon-name><tp:taxon-name-part taxon-name-part-type="genus" reg="Gekko">Gekko</tp:taxon-name-part><tp:taxon-name-part taxon-name-part-type="species" reg="paucituberculatus">paucituberculatus</tp:taxon-name-part></tp:taxon-name></italic> (<italic>n</italic> = 2): <named-content xmlns:xlink="http://www.w3.org/1999/xlink" content-type="dwc:institutional_code" xlink:title="Nanning and Sun Yat-sen University" xlink:href="http://grbio.org/institution/zhongshan-sun-yatsen-university" xlink:type="simple">SYS</named-content> r002806 (adult male) and <named-content xmlns:xlink="http://www.w3.org/1999/xlink" content-type="dwc:institutional_code" xlink:title="Nanning and Sun Yat-sen University" xlink:href="http://grbio.org/institution/zhongshan-sun-yatsen-university" xlink:type="simple">SYS</named-content> r002807 (adult female), from Tianyang District, Baise City, Guangxi Zhuang Autonomous Region, China, collected on 3 August 2023 by Dan-Yang Zhou.</p><p>The GenBank accession numbers for the four specimens listed above can be found in Table <xref ref-type="table" rid="T2">2</xref>, and the corresponding morphological data are provided in Suppl. material <xref ref-type="supplementary-material" rid="S1">1</xref>. These specimens are deposited in the Sun Yat-sen University (<named-content xmlns:xlink="http://www.w3.org/1999/xlink" content-type="dwc:institutional_code" xlink:title="Nanning and Sun Yat-sen University" xlink:href="http://grbio.org/institution/zhongshan-sun-yatsen-university" xlink:type="simple">SYS</named-content>), Guangzhou, China.</p></tp:treatment-sec><tp:treatment-sec><!--Section generated to contain objects referenced in tp:taxon-treatment.--><table-wrap id="T3" position="float" orientation="portrait"><label>Table 3.</label><caption><p>Morphometric comparisons based on the morphometric measurements of <italic><tp:taxon-name><tp:taxon-name-part taxon-name-part-type="genus" reg="Gekko">Gekko</tp:taxon-name-part><tp:taxon-name-part taxon-name-part-type="species" reg="fengshanensis">fengshanensis</tp:taxon-name-part></tp:taxon-name></italic> sp. nov. (<italic>n</italic> = 6) and <italic><tp:taxon-name><tp:taxon-name-part taxon-name-part-type="genus" reg="Gekko">G.</tp:taxon-name-part><tp:taxon-name-part taxon-name-part-type="species" reg="kwangsiensis">kwangsiensis</tp:taxon-name-part></tp:taxon-name></italic> (<italic>n</italic> = 6). * <italic>p</italic>-values &lt; 0.05, ** <italic>p</italic>-values &lt; 0.01, *** <italic>p</italic>-values &lt; 0.001.</p></caption><table id="TID0EQNCI" rules="all"><tbody><tr><th rowspan="1" colspan="1"/><th rowspan="1" colspan="1"><italic><tp:taxon-name><tp:taxon-name-part taxon-name-part-type="genus" reg="Gekko">G.</tp:taxon-name-part><tp:taxon-name-part taxon-name-part-type="species" reg="fengshanensis">fengshanensis</tp:taxon-name-part></tp:taxon-name></italic> sp. nov.</th><th rowspan="1" colspan="1">
                  <italic>
                    <tp:taxon-name><tp:taxon-name-part taxon-name-part-type="genus" reg="Gekko">G.</tp:taxon-name-part><tp:taxon-name-part taxon-name-part-type="species" reg="kwangsiensis">kwangsiensis</tp:taxon-name-part></tp:taxon-name>
                  </italic>
                </th><th rowspan="1" colspan="1">F values</th><th rowspan="1" colspan="1"><italic>p</italic>-values</th></tr><tr><td rowspan="2" colspan="1">
                  <abbrev xmlns:xlink="http://www.w3.org/1999/xlink" xlink:title="snout-vent length" id="ABBRID0EMUAI" xlink:type="simple">SVL</abbrev>
                </td><td rowspan="1" colspan="1">54.1–79.9</td><td rowspan="1" colspan="1">53.8–69.7</td><td rowspan="2" colspan="1">0.66876</td><td rowspan="2" colspan="1">0.432537</td></tr><tr><td rowspan="1" colspan="1">65.95 ± 9.45</td><td rowspan="1" colspan="1">61.92 ± 6.49</td></tr><tr><td rowspan="2" colspan="1">
                  <abbrev xmlns:xlink="http://www.w3.org/1999/xlink" xlink:title="axillia-groin length" id="ABBRID0EIVAI" xlink:type="simple">AG</abbrev>
                </td><td rowspan="1" colspan="1">24.7–34.2</td><td rowspan="1" colspan="1">23.4–32.6</td><td rowspan="2" colspan="1">0.366798</td><td rowspan="2" colspan="1">0.558249</td></tr><tr><td rowspan="1" colspan="1">29.78 ± 3.86</td><td rowspan="1" colspan="1">27.62 ± 3.28</td></tr><tr><td rowspan="2" colspan="1">
                  <abbrev xmlns:xlink="http://www.w3.org/1999/xlink" xlink:title="head length" id="ABBRID0EEWAI" xlink:type="simple">HL</abbrev>
                </td><td rowspan="1" colspan="1">14.1–20.3</td><td rowspan="1" colspan="1">14.2–19.1</td><td rowspan="2" colspan="1">18.57999</td><td rowspan="2" colspan="1">0.001536**</td></tr><tr><td rowspan="1" colspan="1">16.90 ± 2.37</td><td rowspan="1" colspan="1">16.77 ± 1.79</td></tr><tr><td rowspan="2" colspan="1">
                  <abbrev xmlns:xlink="http://www.w3.org/1999/xlink" xlink:title="head width" id="ABBRID0EAXAI" xlink:type="simple">HW</abbrev>
                </td><td rowspan="1" colspan="1">11.6–16.0</td><td rowspan="1" colspan="1">11.2–14.4</td><td rowspan="2" colspan="1">1.963985</td><td rowspan="2" colspan="1">0.191352</td></tr><tr><td rowspan="1" colspan="1">14.00 ± 1.77</td><td rowspan="1" colspan="1">12.90 ± 1.28</td></tr><tr><td rowspan="2" colspan="1">
                  <abbrev xmlns:xlink="http://www.w3.org/1999/xlink" xlink:title="head height" id="ABBRID0E3XAI" xlink:type="simple">HH</abbrev>
                </td><td rowspan="1" colspan="1">5.5–9.1</td><td rowspan="1" colspan="1">6.0–7.7</td><td rowspan="2" colspan="1">2.043348</td><td rowspan="2" colspan="1">0.183361</td></tr><tr><td rowspan="1" colspan="1">7.12 ± 1.35</td><td rowspan="1" colspan="1">7.03 ± 0.81</td></tr><tr><td rowspan="2" colspan="1">
                  <abbrev xmlns:xlink="http://www.w3.org/1999/xlink" xlink:title="maximum eye diameter" id="ABBRID0EYYAI" xlink:type="simple">ED</abbrev>
                </td><td rowspan="1" colspan="1">3.8–5.7</td><td rowspan="1" colspan="1">3.5–4.7</td><td rowspan="2" colspan="1">11.42863</td><td rowspan="2" colspan="1">0.006995**</td></tr><tr><td rowspan="1" colspan="1">4.73 ± 0.65</td><td rowspan="1" colspan="1">4.22 ± 0.49</td></tr><tr><td rowspan="2" colspan="1">
                  <abbrev xmlns:xlink="http://www.w3.org/1999/xlink" xlink:title="snout length" id="ABBRID0EUZAI" xlink:type="simple">SNT</abbrev>
                </td><td rowspan="1" colspan="1">6.0–8.8</td><td rowspan="1" colspan="1">6.3–8.4</td><td rowspan="2" colspan="1">8.377919</td><td rowspan="2" colspan="1">0.015984*</td></tr><tr><td rowspan="1" colspan="1">7.55 ± 1.06</td><td rowspan="1" colspan="1">7.47 ± 0.85</td></tr><tr><td rowspan="2" colspan="1">
                  <abbrev xmlns:xlink="http://www.w3.org/1999/xlink" xlink:title="maximum rostral width" id="ABBRID0EQ1AI" xlink:type="simple">RW</abbrev>
                </td><td rowspan="1" colspan="1">2.5–3.2</td><td rowspan="1" colspan="1">2.3–3.0</td><td rowspan="2" colspan="1">3.082883</td><td rowspan="2" colspan="1">0.109644</td></tr><tr><td rowspan="1" colspan="1">2.73 ± 0.27</td><td rowspan="1" colspan="1">2.76 ± 0.30</td></tr><tr><td rowspan="2" colspan="1">
                  <abbrev xmlns:xlink="http://www.w3.org/1999/xlink" xlink:title="maximum rostral height" id="ABBRID0EM2AI" xlink:type="simple">RH</abbrev>
                </td><td rowspan="1" colspan="1">1.1–1.6</td><td rowspan="1" colspan="1">1.1–1.6</td><td rowspan="2" colspan="1">2.014796</td><td rowspan="2" colspan="1">0.186184</td></tr><tr><td rowspan="1" colspan="1">1.37 ± 0.18</td><td rowspan="1" colspan="1">1.35 ± 0.16</td></tr><tr><td rowspan="2" colspan="1">MW</td><td rowspan="1" colspan="1">1.6–2.3</td><td rowspan="1" colspan="1">1.9–2.4</td><td rowspan="2" colspan="1">8.324792</td><td rowspan="2" colspan="1">0.016238*</td></tr><tr><td rowspan="1" colspan="1">2.02 ± 0.29</td><td rowspan="1" colspan="1">2.20 ± 0.20</td></tr><tr><td rowspan="2" colspan="1">
                  <abbrev xmlns:xlink="http://www.w3.org/1999/xlink" xlink:title="maximum mental length" id="ABBRID0E63AI" xlink:type="simple">ML</abbrev>
                </td><td rowspan="1" colspan="1">1.0–1.4</td><td rowspan="1" colspan="1">1.3–1.7</td><td rowspan="2" colspan="1">27.29398</td><td rowspan="2" colspan="1">0.000387***</td></tr><tr><td rowspan="1" colspan="1">1.15 ± 0.14</td><td rowspan="1" colspan="1">1.43 ± 0.18</td></tr></tbody></table></table-wrap><table-wrap id="T2" position="float" orientation="portrait"><label>Table 2.</label><caption><p>Localities, voucher information, and GenBank accession numbers for all samples used in this study.</p></caption><table id="TID0E2WAI" rules="all"><tbody><tr><th rowspan="1" colspan="1">ID</th><th rowspan="1" colspan="1">Species</th><th rowspan="1" colspan="1">Locality</th><th rowspan="1" colspan="1">Voucher ID</th><th rowspan="1" colspan="1">
                  <abbrev xmlns:xlink="http://www.w3.org/1999/xlink" xlink:title="16S ribosomal RNA gene" id="ABBRID0EYHAG" xlink:type="simple">16S</abbrev>
                </th><th rowspan="1" colspan="1">
                  <abbrev xmlns:xlink="http://www.w3.org/1999/xlink" xlink:title="NADH dehydrogenase subunit 2 gene" id="ABBRID0EAIAG" xlink:type="simple">ND2</abbrev>
                </th><th rowspan="1" colspan="1">Reference</th></tr><tr><td rowspan="1" colspan="1">
                  <bold>1</bold>
                </td><td rowspan="1" colspan="1">
                  <bold><italic><tp:taxon-name><tp:taxon-name-part taxon-name-part-type="genus" reg="Gekko">Gekko</tp:taxon-name-part><tp:taxon-name-part taxon-name-part-type="species" reg="fengshanensis">fengshanensis</tp:taxon-name-part></tp:taxon-name></italic> sp. nov.</bold>
                </td><td rowspan="1" colspan="1">
                  <bold>China: Guangxi: Hechi: Fengshan</bold>
                </td><td rowspan="1" colspan="1">
                  <bold><named-content xmlns:xlink="http://www.w3.org/1999/xlink" content-type="dwc:institutional_code" xlink:title="Natural History Museum of Guangxi" xlink:href="http://grbio.org/institution/natural-history-museum-guangxi" xlink:type="simple">NHMG</named-content> 240713/<named-content xmlns:xlink="http://www.w3.org/1999/xlink" content-type="dwc:institutional_code" xlink:title="Nanning and Sun Yat-sen University" xlink:href="http://grbio.org/institution/zhongshan-sun-yatsen-university" xlink:type="simple">SYS</named-content> r002885</bold>
                </td><td rowspan="1" colspan="1" style="color: #396ba6">
                  <bold>
                    <ext-link xmlns:xlink="http://www.w3.org/1999/xlink" xlink:href="PV652773" ext-link-type="gen" xlink:type="simple">PV652773</ext-link>
                  </bold>
                </td><td rowspan="1" colspan="1" style="color: #396ba6">
                  <bold>
                    <ext-link xmlns:xlink="http://www.w3.org/1999/xlink" xlink:href="PV657377" ext-link-type="gen" xlink:type="simple">PV657377</ext-link>
                  </bold>
                </td><td rowspan="1" colspan="1">
                  <bold>This study</bold>
                </td></tr><tr><td rowspan="1" colspan="1">
                  <bold>2</bold>
                </td><td rowspan="1" colspan="1">
                  <bold><italic><tp:taxon-name><tp:taxon-name-part taxon-name-part-type="genus" reg="Gekko">Gekko</tp:taxon-name-part><tp:taxon-name-part taxon-name-part-type="species" reg="fengshanensis">fengshanensis</tp:taxon-name-part></tp:taxon-name></italic> sp. nov.</bold>
                </td><td rowspan="1" colspan="1">
                  <bold>China: Guangxi: Hechi: Fengshan</bold>
                </td><td rowspan="1" colspan="1">
                  <bold><named-content xmlns:xlink="http://www.w3.org/1999/xlink" content-type="dwc:institutional_code" xlink:title="Natural History Museum of Guangxi" xlink:href="http://grbio.org/institution/natural-history-museum-guangxi" xlink:type="simple">NHMG</named-content> 240714/<named-content xmlns:xlink="http://www.w3.org/1999/xlink" content-type="dwc:institutional_code" xlink:title="Nanning and Sun Yat-sen University" xlink:href="http://grbio.org/institution/zhongshan-sun-yatsen-university" xlink:type="simple">SYS</named-content> r002886</bold>
                </td><td rowspan="1" colspan="1" style="color: #396ba6">
                  <bold>
                    <ext-link xmlns:xlink="http://www.w3.org/1999/xlink" xlink:href="PV652774" ext-link-type="gen" xlink:type="simple">PV652774</ext-link>
                  </bold>
                </td><td rowspan="1" colspan="1" style="color: #396ba6">
                  <bold>
                    <ext-link xmlns:xlink="http://www.w3.org/1999/xlink" xlink:href="PV657378" ext-link-type="gen" xlink:type="simple">PV657378</ext-link>
                  </bold>
                </td><td rowspan="1" colspan="1">
                  <bold>This study</bold>
                </td></tr><tr><td rowspan="1" colspan="1">
                  <bold>3</bold>
                </td><td rowspan="1" colspan="1">
                  <bold><italic><tp:taxon-name><tp:taxon-name-part taxon-name-part-type="genus" reg="Gekko">Gekko</tp:taxon-name-part><tp:taxon-name-part taxon-name-part-type="species" reg="fengshanensis">fengshanensis</tp:taxon-name-part></tp:taxon-name></italic> sp. nov.</bold>
                </td><td rowspan="1" colspan="1">
                  <bold>China: Guangxi: Hechi: Fengshan</bold>
                </td><td rowspan="1" colspan="1">
                  <bold><named-content xmlns:xlink="http://www.w3.org/1999/xlink" content-type="dwc:institutional_code" xlink:title="Natural History Museum of Guangxi" xlink:href="http://grbio.org/institution/natural-history-museum-guangxi" xlink:type="simple">NHMG</named-content> 202408005</bold>
                </td><td rowspan="1" colspan="1" style="color: #396ba6">
                  <bold>
                    <ext-link xmlns:xlink="http://www.w3.org/1999/xlink" xlink:href="PV652775" ext-link-type="gen" xlink:type="simple">PV652775</ext-link>
                  </bold>
                </td><td rowspan="1" colspan="1" style="color: #396ba6">
                  <bold>
                    <ext-link xmlns:xlink="http://www.w3.org/1999/xlink" xlink:href="PV657379" ext-link-type="gen" xlink:type="simple">PV657379</ext-link>
                  </bold>
                </td><td rowspan="1" colspan="1">
                  <bold>This study</bold>
                </td></tr><tr><td rowspan="1" colspan="1">
                  <bold>4</bold>
                </td><td rowspan="1" colspan="1">
                  <bold><italic><tp:taxon-name><tp:taxon-name-part taxon-name-part-type="genus" reg="Gekko">Gekko</tp:taxon-name-part><tp:taxon-name-part taxon-name-part-type="species" reg="fengshanensis">fengshanensis</tp:taxon-name-part></tp:taxon-name></italic> sp. nov.</bold>
                </td><td rowspan="1" colspan="1">
                  <bold>China: Guangxi: Hechi: Fengshan</bold>
                </td><td rowspan="1" colspan="1">
                  <bold><named-content xmlns:xlink="http://www.w3.org/1999/xlink" content-type="dwc:institutional_code" xlink:title="Natural History Museum of Guangxi" xlink:href="http://grbio.org/institution/natural-history-museum-guangxi" xlink:type="simple">NHMG</named-content> 202408006</bold>
                </td><td rowspan="1" colspan="1" style="color: #396ba6">
                  <bold>
                    <ext-link xmlns:xlink="http://www.w3.org/1999/xlink" xlink:href="PV652776" ext-link-type="gen" xlink:type="simple">PV652776</ext-link>
                  </bold>
                </td><td rowspan="1" colspan="1" style="color: #396ba6">
                  <bold>
                    <ext-link xmlns:xlink="http://www.w3.org/1999/xlink" xlink:href="PV657380" ext-link-type="gen" xlink:type="simple">PV657380</ext-link>
                  </bold>
                </td><td rowspan="1" colspan="1">
                  <bold>This study</bold>
                </td></tr><tr><td rowspan="1" colspan="1">5</td><td rowspan="1" colspan="1">
                  <italic>
                    <tp:taxon-name><tp:taxon-name-part taxon-name-part-type="genus" reg="Gekko">G.</tp:taxon-name-part><tp:taxon-name-part taxon-name-part-type="species" reg="adleri">adleri</tp:taxon-name-part></tp:taxon-name>
                  </italic>
                </td><td rowspan="1" colspan="1">China: Guangxi: Jingxi</td><td rowspan="1" colspan="1"><named-content xmlns:xlink="http://www.w3.org/1999/xlink" content-type="dwc:institutional_code" xlink:title="Nanning and Sun Yat-sen University" xlink:href="http://grbio.org/institution/zhongshan-sun-yatsen-university" xlink:type="simple">SYS</named-content> r001400</td><td rowspan="1" colspan="1" style="color: #396ba6">
                  <ext-link xmlns:xlink="http://www.w3.org/1999/xlink" xlink:href="MW451654" ext-link-type="gen" xlink:type="simple">MW451654</ext-link>
                </td><td rowspan="1" colspan="1" style="color: #396ba6">
                  <ext-link xmlns:xlink="http://www.w3.org/1999/xlink" xlink:href="OR902178" ext-link-type="gen" xlink:type="simple">OR902178</ext-link>
                </td><td rowspan="1" colspan="1"><xref ref-type="bibr" rid="B22">Lyu et al. (2021)</xref>; <xref ref-type="bibr" rid="B46">Wang et al. (2024)</xref></td></tr><tr><td rowspan="1" colspan="1">6</td><td rowspan="1" colspan="1">
                  <italic>
                    <tp:taxon-name><tp:taxon-name-part taxon-name-part-type="genus" reg="Gekko">G.</tp:taxon-name-part><tp:taxon-name-part taxon-name-part-type="species" reg="alpinus">alpinus</tp:taxon-name-part></tp:taxon-name>
                  </italic>
                </td><td rowspan="1" colspan="1">China: Xizang: Mangkang</td><td rowspan="1" colspan="1">CIB 121656</td><td rowspan="1" colspan="1" style="color: #396ba6">
                  <ext-link xmlns:xlink="http://www.w3.org/1999/xlink" xlink:href="PQ255976" ext-link-type="gen" xlink:type="simple">PQ255976</ext-link>
                </td><td rowspan="1" colspan="1" style="color: #396ba6">
                  <ext-link xmlns:xlink="http://www.w3.org/1999/xlink" xlink:href="PQ303494" ext-link-type="gen" xlink:type="simple">PQ303494</ext-link>
                </td><td rowspan="1" colspan="1">
                  <xref ref-type="bibr" rid="B23">Ma et al. (2024)</xref>
                </td></tr><tr><td rowspan="1" colspan="1">7</td><td rowspan="1" colspan="1">
                  <italic>
                    <tp:taxon-name><tp:taxon-name-part taxon-name-part-type="genus" reg="Gekko">G.</tp:taxon-name-part><tp:taxon-name-part taxon-name-part-type="species" reg="auriverrucosus">auriverrucosus</tp:taxon-name-part></tp:taxon-name>
                  </italic>
                </td><td rowspan="1" colspan="1">China: Shanxi: Yuncheng</td><td rowspan="1" colspan="1">NNU Z 20050716.004</td><td rowspan="1" colspan="1">—</td><td rowspan="1" colspan="1" style="color: #396ba6">
                  <ext-link xmlns:xlink="http://www.w3.org/1999/xlink" xlink:href="JN019062" ext-link-type="gen" xlink:type="simple">JN019062</ext-link>
                </td><td rowspan="1" colspan="1">
                  <xref ref-type="bibr" rid="B36">Rösler et al. (2011)</xref>
                </td></tr><tr><td rowspan="1" colspan="1">8</td><td rowspan="1" colspan="1">
                  <italic>
                    <tp:taxon-name><tp:taxon-name-part taxon-name-part-type="genus" reg="Gekko">G.</tp:taxon-name-part><tp:taxon-name-part taxon-name-part-type="species" reg="bonkowskii">bonkowskii</tp:taxon-name-part></tp:taxon-name>
                  </italic>
                </td><td rowspan="1" colspan="1">Laos: Khammouane</td><td rowspan="1" colspan="1">VFU R.2014.10</td><td rowspan="1" colspan="1">—</td><td rowspan="1" colspan="1" style="color: #396ba6">
                  <ext-link xmlns:xlink="http://www.w3.org/1999/xlink" xlink:href="KT266818" ext-link-type="gen" xlink:type="simple">KT266818</ext-link>
                </td><td rowspan="1" colspan="1">
                  <xref ref-type="bibr" rid="B20">Luu et al. (2015)</xref>
                </td></tr><tr><td rowspan="1" colspan="1">9</td><td rowspan="1" colspan="1">
                  <italic>
                    <tp:taxon-name><tp:taxon-name-part taxon-name-part-type="genus" reg="Gekko">G.</tp:taxon-name-part><tp:taxon-name-part taxon-name-part-type="species" reg="chinensis">chinensis</tp:taxon-name-part></tp:taxon-name>
                  </italic>
                </td><td rowspan="1" colspan="1">China: Hong Kong</td><td rowspan="1" colspan="1"><named-content xmlns:xlink="http://www.w3.org/1999/xlink" content-type="dwc:institutional_code" xlink:title="Nanning and Sun Yat-sen University" xlink:href="http://grbio.org/institution/zhongshan-sun-yatsen-university" xlink:type="simple">SYS</named-content> r001211</td><td rowspan="1" colspan="1" style="color: #396ba6">
                  <ext-link xmlns:xlink="http://www.w3.org/1999/xlink" xlink:href="MW451644" ext-link-type="gen" xlink:type="simple">MW451644</ext-link>
                </td><td rowspan="1" colspan="1" style="color: #396ba6">
                  <ext-link xmlns:xlink="http://www.w3.org/1999/xlink" xlink:href="OR902183" ext-link-type="gen" xlink:type="simple">OR902183</ext-link>
                </td><td rowspan="1" colspan="1"><xref ref-type="bibr" rid="B22">Lyu et al. (2021)</xref>; <xref ref-type="bibr" rid="B46">Wang et al. (2024)</xref></td></tr><tr><td rowspan="1" colspan="1">10</td><td rowspan="1" colspan="1">
                  <italic>
                    <tp:taxon-name><tp:taxon-name-part taxon-name-part-type="genus" reg="Gekko">G.</tp:taxon-name-part><tp:taxon-name-part taxon-name-part-type="species" reg="cib">cib</tp:taxon-name-part></tp:taxon-name>
                  </italic>
                </td><td rowspan="1" colspan="1">China: Sichuan: Hejiang</td><td rowspan="1" colspan="1"><named-content xmlns:xlink="http://www.w3.org/1999/xlink" content-type="dwc:institutional_code" xlink:title="Nanning and Sun Yat-sen University" xlink:href="http://grbio.org/institution/zhongshan-sun-yatsen-university" xlink:type="simple">SYS</named-content> r001489</td><td rowspan="1" colspan="1" style="color: #396ba6">
                  <ext-link xmlns:xlink="http://www.w3.org/1999/xlink" xlink:href="MW451655" ext-link-type="gen" xlink:type="simple">MW451655</ext-link>
                </td><td rowspan="1" colspan="1" style="color: #396ba6">
                  <ext-link xmlns:xlink="http://www.w3.org/1999/xlink" xlink:href="OR902165" ext-link-type="gen" xlink:type="simple">OR902165</ext-link>
                </td><td rowspan="1" colspan="1"><xref ref-type="bibr" rid="B22">Lyu et al. (2021)</xref>; <xref ref-type="bibr" rid="B46">Wang et al. (2024)</xref></td></tr><tr><td rowspan="1" colspan="1">11</td><td rowspan="1" colspan="1">
                  <italic>
                    <tp:taxon-name><tp:taxon-name-part taxon-name-part-type="genus" reg="Gekko">G.</tp:taxon-name-part><tp:taxon-name-part taxon-name-part-type="species" reg="hokouensis">hokouensis</tp:taxon-name-part></tp:taxon-name>
                  </italic>
                </td><td rowspan="1" colspan="1">China: Jiangxi: Mt. Meiling</td><td rowspan="1" colspan="1"><named-content xmlns:xlink="http://www.w3.org/1999/xlink" content-type="dwc:institutional_code" xlink:title="Nanning and Sun Yat-sen University" xlink:href="http://grbio.org/institution/zhongshan-sun-yatsen-university" xlink:type="simple">SYS</named-content> r001311</td><td rowspan="1" colspan="1" style="color: #396ba6">
                  <ext-link xmlns:xlink="http://www.w3.org/1999/xlink" xlink:href="MW451648" ext-link-type="gen" xlink:type="simple">MW451648</ext-link>
                </td><td rowspan="1" colspan="1" style="color: #396ba6">
                  <ext-link xmlns:xlink="http://www.w3.org/1999/xlink" xlink:href="OR902172" ext-link-type="gen" xlink:type="simple">OR902172</ext-link>
                </td><td rowspan="1" colspan="1"><xref ref-type="bibr" rid="B22">Lyu et al. (2021)</xref>; <xref ref-type="bibr" rid="B46">Wang et al. (2024)</xref></td></tr><tr><td rowspan="1" colspan="1">12</td><td rowspan="1" colspan="1">
                  <italic>
                    <tp:taxon-name><tp:taxon-name-part taxon-name-part-type="genus" reg="Gekko">G.</tp:taxon-name-part><tp:taxon-name-part taxon-name-part-type="species" reg="hokouensis">hokouensis</tp:taxon-name-part></tp:taxon-name>
                  </italic>
                </td><td rowspan="1" colspan="1">China: Fujian: Mt. Wuyi</td><td rowspan="1" colspan="1"><named-content xmlns:xlink="http://www.w3.org/1999/xlink" content-type="dwc:institutional_code" xlink:title="Nanning and Sun Yat-sen University" xlink:href="http://grbio.org/institution/zhongshan-sun-yatsen-university" xlink:type="simple">SYS</named-content> r001290</td><td rowspan="1" colspan="1" style="color: #396ba6">
                  <ext-link xmlns:xlink="http://www.w3.org/1999/xlink" xlink:href="MW451647" ext-link-type="gen" xlink:type="simple">MW451647</ext-link>
                </td><td rowspan="1" colspan="1" style="color: #396ba6">
                  <ext-link xmlns:xlink="http://www.w3.org/1999/xlink" xlink:href="OR902173" ext-link-type="gen" xlink:type="simple">OR902173</ext-link>
                </td><td rowspan="1" colspan="1"><xref ref-type="bibr" rid="B22">Lyu et al. (2021)</xref>; <xref ref-type="bibr" rid="B46">Wang et al. (2024)</xref></td></tr><tr><td rowspan="1" colspan="1">13</td><td rowspan="1" colspan="1">
                  <italic>
                    <tp:taxon-name><tp:taxon-name-part taxon-name-part-type="genus" reg="Gekko">G.</tp:taxon-name-part><tp:taxon-name-part taxon-name-part-type="species" reg="japonicus">japonicus</tp:taxon-name-part></tp:taxon-name>
                  </italic>
                </td><td rowspan="1" colspan="1">China: Fujian: Mt. Wuyi</td><td rowspan="1" colspan="1"><named-content xmlns:xlink="http://www.w3.org/1999/xlink" content-type="dwc:institutional_code" xlink:title="Nanning and Sun Yat-sen University" xlink:href="http://grbio.org/institution/zhongshan-sun-yatsen-university" xlink:type="simple">SYS</named-content> r000672</td><td rowspan="1" colspan="1" style="color: #396ba6">
                  <ext-link xmlns:xlink="http://www.w3.org/1999/xlink" xlink:href="MW451628" ext-link-type="gen" xlink:type="simple">MW451628</ext-link>
                </td><td rowspan="1" colspan="1" style="color: #396ba6">
                  <ext-link xmlns:xlink="http://www.w3.org/1999/xlink" xlink:href="OR902176" ext-link-type="gen" xlink:type="simple">OR902176</ext-link>
                </td><td rowspan="1" colspan="1"><xref ref-type="bibr" rid="B22">Lyu et al. (2021)</xref>; <xref ref-type="bibr" rid="B46">Wang et al. (2024)</xref></td></tr><tr><td rowspan="1" colspan="1">14</td><td rowspan="1" colspan="1">
                  <italic>
                    <tp:taxon-name><tp:taxon-name-part taxon-name-part-type="genus" reg="Gekko">G.</tp:taxon-name-part><tp:taxon-name-part taxon-name-part-type="species" reg="japonicus">japonicus</tp:taxon-name-part></tp:taxon-name>
                  </italic>
                </td><td rowspan="1" colspan="1">China: Jiangxi: Lushan</td><td rowspan="1" colspan="1"><named-content xmlns:xlink="http://www.w3.org/1999/xlink" content-type="dwc:institutional_code" xlink:title="Nanning and Sun Yat-sen University" xlink:href="http://grbio.org/institution/zhongshan-sun-yatsen-university" xlink:type="simple">SYS</named-content> r001317</td><td rowspan="1" colspan="1" style="color: #396ba6">
                  <ext-link xmlns:xlink="http://www.w3.org/1999/xlink" xlink:href="MW451649" ext-link-type="gen" xlink:type="simple">MW451649</ext-link>
                </td><td rowspan="1" colspan="1" style="color: #396ba6">
                  <ext-link xmlns:xlink="http://www.w3.org/1999/xlink" xlink:href="OR902177" ext-link-type="gen" xlink:type="simple">OR902177</ext-link>
                </td><td rowspan="1" colspan="1"><xref ref-type="bibr" rid="B22">Lyu et al. (2021)</xref>; <xref ref-type="bibr" rid="B46">Wang et al. (2024)</xref></td></tr><tr><td rowspan="1" colspan="1">15</td><td rowspan="1" colspan="1">
                  <italic>
                    <tp:taxon-name><tp:taxon-name-part taxon-name-part-type="genus" reg="Gekko">G.</tp:taxon-name-part><tp:taxon-name-part taxon-name-part-type="species" reg="jinjiangensis">jinjiangensis</tp:taxon-name-part></tp:taxon-name>
                  </italic>
                </td><td rowspan="1" colspan="1">China: Yunnan: Deqin</td><td rowspan="1" colspan="1">CIB 5334220088</td><td rowspan="1" colspan="1">—</td><td rowspan="1" colspan="1" style="color: #396ba6">
                  <ext-link xmlns:xlink="http://www.w3.org/1999/xlink" xlink:href="MT449431" ext-link-type="gen" xlink:type="simple">MT449431</ext-link>
                </td><td rowspan="1" colspan="1">
                  <xref ref-type="bibr" rid="B12">Hou et al. (2021)</xref>
                </td></tr><tr><td rowspan="1" colspan="1">16</td><td rowspan="1" colspan="1">
                  <italic>
                    <tp:taxon-name><tp:taxon-name-part taxon-name-part-type="genus" reg="Gekko">G.</tp:taxon-name-part><tp:taxon-name-part taxon-name-part-type="species" reg="kaiyai">kaiyai</tp:taxon-name-part></tp:taxon-name>
                  </italic>
                </td><td rowspan="1" colspan="1">China: Henan: Xinyang: Xinxian</td><td rowspan="1" colspan="1">AHUXXBH01</td><td rowspan="1" colspan="1" style="color: #396ba6">
                  <ext-link xmlns:xlink="http://www.w3.org/1999/xlink" xlink:href="OQ780318" ext-link-type="gen" xlink:type="simple">OQ780318</ext-link>
                </td><td rowspan="1" colspan="1">—</td><td rowspan="1" colspan="1">
                  <xref ref-type="bibr" rid="B49">Zhang et al. (2023)</xref>
                </td></tr><tr><td rowspan="1" colspan="1">17</td><td rowspan="1" colspan="1">
                  <italic>
                    <tp:taxon-name><tp:taxon-name-part taxon-name-part-type="genus" reg="Gekko">G.</tp:taxon-name-part><tp:taxon-name-part taxon-name-part-type="species" reg="kaiyai">kaiyai</tp:taxon-name-part></tp:taxon-name>
                  </italic>
                </td><td rowspan="1" colspan="1">China: Henan: Xinyang: Xinxian</td><td rowspan="1" colspan="1">AHUXXBH02</td><td rowspan="1" colspan="1" style="color: #396ba6">
                  <ext-link xmlns:xlink="http://www.w3.org/1999/xlink" xlink:href="OQ780319" ext-link-type="gen" xlink:type="simple">OQ780319</ext-link>
                </td><td rowspan="1" colspan="1">—</td><td rowspan="1" colspan="1">
                  <xref ref-type="bibr" rid="B49">Zhang et al. (2023)</xref>
                </td></tr><tr><td rowspan="1" colspan="1">18</td><td rowspan="1" colspan="1">
                  <italic>
                    <tp:taxon-name><tp:taxon-name-part taxon-name-part-type="genus" reg="Gekko">G.</tp:taxon-name-part><tp:taxon-name-part taxon-name-part-type="species" reg="khunkhamensis">khunkhamensis</tp:taxon-name-part></tp:taxon-name>
                  </italic>
                </td><td rowspan="1" colspan="1">Laos: Khammouane</td><td rowspan="1" colspan="1">VNUF R.2021.23</td><td rowspan="1" colspan="1">—</td><td rowspan="1" colspan="1" style="color: #396ba6">
                  <ext-link xmlns:xlink="http://www.w3.org/1999/xlink" xlink:href="OL416111" ext-link-type="gen" xlink:type="simple">OL416111</ext-link>
                </td><td rowspan="1" colspan="1">
                  <xref ref-type="bibr" rid="B40">Sitthivong et al. (2021)</xref>
                </td></tr><tr><td rowspan="1" colspan="1">19</td><td rowspan="1" colspan="1">
                  <italic>
                    <tp:taxon-name><tp:taxon-name-part taxon-name-part-type="genus" reg="Gekko">G.</tp:taxon-name-part><tp:taxon-name-part taxon-name-part-type="species" reg="kwangsiensis">kwangsiensis</tp:taxon-name-part></tp:taxon-name>
                  </italic>
                </td><td rowspan="1" colspan="1">China: Guangxi: Wuming</td><td rowspan="1" colspan="1"><named-content xmlns:xlink="http://www.w3.org/1999/xlink" content-type="dwc:institutional_code" xlink:title="Nanning and Sun Yat-sen University" xlink:href="http://grbio.org/institution/zhongshan-sun-yatsen-university" xlink:type="simple">SYS</named-content> r001194</td><td rowspan="1" colspan="1" style="color: #396ba6">
                  <ext-link xmlns:xlink="http://www.w3.org/1999/xlink" xlink:href="MW451641" ext-link-type="gen" xlink:type="simple">MW451641</ext-link>
                </td><td rowspan="1" colspan="1" style="color: #396ba6">
                  <ext-link xmlns:xlink="http://www.w3.org/1999/xlink" xlink:href="OR902174" ext-link-type="gen" xlink:type="simple">OR902174</ext-link>
                </td><td rowspan="1" colspan="1"><xref ref-type="bibr" rid="B22">Lyu et al. (2021)</xref>; <xref ref-type="bibr" rid="B46">Wang et al. (2024)</xref></td></tr><tr><td rowspan="1" colspan="1">20</td><td rowspan="1" colspan="1">
                  <italic>
                    <tp:taxon-name><tp:taxon-name-part taxon-name-part-type="genus" reg="Gekko">G.</tp:taxon-name-part><tp:taxon-name-part taxon-name-part-type="species" reg="kwangsiensis">kwangsiensis</tp:taxon-name-part></tp:taxon-name>
                  </italic>
                </td><td rowspan="1" colspan="1">China: Guangxi: Wuming</td><td rowspan="1" colspan="1"><named-content xmlns:xlink="http://www.w3.org/1999/xlink" content-type="dwc:institutional_code" xlink:title="Nanning and Sun Yat-sen University" xlink:href="http://grbio.org/institution/zhongshan-sun-yatsen-university" xlink:type="simple">SYS</named-content> r001195</td><td rowspan="1" colspan="1" style="color: #396ba6">
                  <ext-link xmlns:xlink="http://www.w3.org/1999/xlink" xlink:href="MW451642" ext-link-type="gen" xlink:type="simple">MW451642</ext-link>
                </td><td rowspan="1" colspan="1" style="color: #396ba6">
                  <ext-link xmlns:xlink="http://www.w3.org/1999/xlink" xlink:href="OR902175" ext-link-type="gen" xlink:type="simple">OR902175</ext-link>
                </td><td rowspan="1" colspan="1"><xref ref-type="bibr" rid="B22">Lyu et al. (2021)</xref>; <xref ref-type="bibr" rid="B46">Wang et al. (2024)</xref></td></tr><tr><td rowspan="1" colspan="1">21</td><td rowspan="1" colspan="1">
                  <bold>
                    <italic>
                      <tp:taxon-name><tp:taxon-name-part taxon-name-part-type="genus" reg="Gekko">G.</tp:taxon-name-part><tp:taxon-name-part taxon-name-part-type="species" reg="liboensis">liboensis</tp:taxon-name-part></tp:taxon-name>
                    </italic>
                  </bold>
                </td><td rowspan="1" colspan="1">
                  <bold>China: Guizhou: Libo: Maolan</bold>
                </td><td rowspan="1" colspan="1">
                  <bold><named-content xmlns:xlink="http://www.w3.org/1999/xlink" content-type="dwc:institutional_code" xlink:title="Nanning and Sun Yat-sen University" xlink:href="http://grbio.org/institution/zhongshan-sun-yatsen-university" xlink:type="simple">SYS</named-content> r002876</bold>
                </td><td rowspan="1" colspan="1" style="color: #396ba6">
                  <bold>
                    <ext-link xmlns:xlink="http://www.w3.org/1999/xlink" xlink:href="PV652777" ext-link-type="gen" xlink:type="simple">PV652777</ext-link>
                  </bold>
                </td><td rowspan="1" colspan="1" style="color: #396ba6">
                  <bold>
                    <ext-link xmlns:xlink="http://www.w3.org/1999/xlink" xlink:href="PV657381" ext-link-type="gen" xlink:type="simple">PV657381</ext-link>
                  </bold>
                </td><td rowspan="1" colspan="1">
                  <bold>This study</bold>
                </td></tr><tr><td rowspan="1" colspan="1">22</td><td rowspan="1" colspan="1">
                  <bold>
                    <italic>
                      <tp:taxon-name><tp:taxon-name-part taxon-name-part-type="genus" reg="Gekko">G.</tp:taxon-name-part><tp:taxon-name-part taxon-name-part-type="species" reg="liboensis">liboensis</tp:taxon-name-part></tp:taxon-name>
                    </italic>
                  </bold>
                </td><td rowspan="1" colspan="1">
                  <bold>China: Guizhou: Libo: Maolan</bold>
                </td><td rowspan="1" colspan="1">
                  <bold><named-content xmlns:xlink="http://www.w3.org/1999/xlink" content-type="dwc:institutional_code" xlink:title="Nanning and Sun Yat-sen University" xlink:href="http://grbio.org/institution/zhongshan-sun-yatsen-university" xlink:type="simple">SYS</named-content> r002877</bold>
                </td><td rowspan="1" colspan="1" style="color: #396ba6">
                  <bold>
                    <ext-link xmlns:xlink="http://www.w3.org/1999/xlink" xlink:href="PV652778" ext-link-type="gen" xlink:type="simple">PV652778</ext-link>
                  </bold>
                </td><td rowspan="1" colspan="1" style="color: #396ba6">
                  <bold>
                    <ext-link xmlns:xlink="http://www.w3.org/1999/xlink" xlink:href="PV657382" ext-link-type="gen" xlink:type="simple">PV657382</ext-link>
                  </bold>
                </td><td rowspan="1" colspan="1">
                  <bold>This study</bold>
                </td></tr><tr><td rowspan="1" colspan="1">23</td><td rowspan="1" colspan="1">
                  <italic>
                    <tp:taxon-name><tp:taxon-name-part taxon-name-part-type="genus" reg="Gekko">G.</tp:taxon-name-part><tp:taxon-name-part taxon-name-part-type="species" reg="melli">melli</tp:taxon-name-part></tp:taxon-name>
                  </italic>
                </td><td rowspan="1" colspan="1">China: Guangdong: Dongyuan</td><td rowspan="1" colspan="1"><named-content xmlns:xlink="http://www.w3.org/1999/xlink" content-type="dwc:institutional_code" xlink:title="Nanning and Sun Yat-sen University" xlink:href="http://grbio.org/institution/zhongshan-sun-yatsen-university" xlink:type="simple">SYS</named-content> r001742</td><td rowspan="1" colspan="1" style="color: #396ba6">
                  <ext-link xmlns:xlink="http://www.w3.org/1999/xlink" xlink:href="MW451661" ext-link-type="gen" xlink:type="simple">MW451661</ext-link>
                </td><td rowspan="1" colspan="1" style="color: #396ba6">
                  <ext-link xmlns:xlink="http://www.w3.org/1999/xlink" xlink:href="OR902169" ext-link-type="gen" xlink:type="simple">OR902169</ext-link>
                </td><td rowspan="1" colspan="1"><xref ref-type="bibr" rid="B22">Lyu et al. (2021)</xref>; <xref ref-type="bibr" rid="B46">Wang et al. (2024)</xref></td></tr><tr><td rowspan="1" colspan="1">24</td><td rowspan="1" colspan="1">
                  <italic>
                    <tp:taxon-name><tp:taxon-name-part taxon-name-part-type="genus" reg="Gekko">G.</tp:taxon-name-part><tp:taxon-name-part taxon-name-part-type="species" reg="nadenensis">nadenensis</tp:taxon-name-part></tp:taxon-name>
                  </italic>
                </td><td rowspan="1" colspan="1">Laos: Khammouane</td><td rowspan="1" colspan="1">ZFMK 98741</td><td rowspan="1" colspan="1">—</td><td rowspan="1" colspan="1" style="color: #396ba6">
                  <ext-link xmlns:xlink="http://www.w3.org/1999/xlink" xlink:href="KY421618" ext-link-type="gen" xlink:type="simple">KY421618</ext-link>
                </td><td rowspan="1" colspan="1">
                  <xref ref-type="bibr" rid="B21">Luu et al. (2017)</xref>
                </td></tr><tr><td rowspan="1" colspan="1">25</td><td rowspan="1" colspan="1">
                  <italic>
                    <tp:taxon-name><tp:taxon-name-part taxon-name-part-type="genus" reg="Gekko">G.</tp:taxon-name-part><tp:taxon-name-part taxon-name-part-type="species" reg="palmatus">palmatus</tp:taxon-name-part></tp:taxon-name>
                  </italic>
                </td><td rowspan="1" colspan="1">China: Guangdong: Mt.Dinghu</td><td rowspan="1" colspan="1"><named-content xmlns:xlink="http://www.w3.org/1999/xlink" content-type="dwc:institutional_code" xlink:title="Nanning and Sun Yat-sen University" xlink:href="http://grbio.org/institution/zhongshan-sun-yatsen-university" xlink:type="simple">SYS</named-content> r002797</td><td rowspan="1" colspan="1" style="color: #396ba6">
                  <ext-link xmlns:xlink="http://www.w3.org/1999/xlink" xlink:href="OR903156" ext-link-type="gen" xlink:type="simple">OR903156</ext-link>
                </td><td rowspan="1" colspan="1" style="color: #396ba6">
                  <ext-link xmlns:xlink="http://www.w3.org/1999/xlink" xlink:href="OR902179" ext-link-type="gen" xlink:type="simple">OR902179</ext-link>
                </td><td rowspan="1" colspan="1">
                  <xref ref-type="bibr" rid="B46">Wang et al. (2024)</xref>
                </td></tr><tr><td rowspan="1" colspan="1">26</td><td rowspan="1" colspan="1">
                  <italic>
                    <tp:taxon-name><tp:taxon-name-part taxon-name-part-type="genus" reg="Gekko">G.</tp:taxon-name-part><tp:taxon-name-part taxon-name-part-type="species" reg="paucituberculatus">paucituberculatus</tp:taxon-name-part></tp:taxon-name>
                  </italic>
                </td><td rowspan="1" colspan="1">China: Guangxi: Baise: Tianyang</td><td rowspan="1" colspan="1"><named-content xmlns:xlink="http://www.w3.org/1999/xlink" content-type="dwc:institutional_code" xlink:title="Nanning and Sun Yat-sen University" xlink:href="http://grbio.org/institution/zhongshan-sun-yatsen-university" xlink:type="simple">SYS</named-content> r002806</td><td rowspan="1" colspan="1" style="color: #396ba6">
                  <ext-link xmlns:xlink="http://www.w3.org/1999/xlink" xlink:href="OR903154" ext-link-type="gen" xlink:type="simple">OR903154</ext-link>
                </td><td rowspan="1" colspan="1" style="color: #396ba6">
                  <ext-link xmlns:xlink="http://www.w3.org/1999/xlink" xlink:href="OR902163" ext-link-type="gen" xlink:type="simple">OR902163</ext-link>
                </td><td rowspan="1" colspan="1">
                  <xref ref-type="bibr" rid="B46">Wang et al. (2024)</xref>
                </td></tr><tr><td rowspan="1" colspan="1">27</td><td rowspan="1" colspan="1">
                  <italic>
                    <tp:taxon-name><tp:taxon-name-part taxon-name-part-type="genus" reg="Gekko">G.</tp:taxon-name-part><tp:taxon-name-part taxon-name-part-type="species" reg="paucituberculatus">paucituberculatus</tp:taxon-name-part></tp:taxon-name>
                  </italic>
                </td><td rowspan="1" colspan="1">China: Guangxi: Baise: Tianyang</td><td rowspan="1" colspan="1"><named-content xmlns:xlink="http://www.w3.org/1999/xlink" content-type="dwc:institutional_code" xlink:title="Nanning and Sun Yat-sen University" xlink:href="http://grbio.org/institution/zhongshan-sun-yatsen-university" xlink:type="simple">SYS</named-content> r002807</td><td rowspan="1" colspan="1" style="color: #396ba6">
                  <ext-link xmlns:xlink="http://www.w3.org/1999/xlink" xlink:href="OR903155" ext-link-type="gen" xlink:type="simple">OR903155</ext-link>
                </td><td rowspan="1" colspan="1" style="color: #396ba6">
                  <ext-link xmlns:xlink="http://www.w3.org/1999/xlink" xlink:href="OR902164" ext-link-type="gen" xlink:type="simple">OR902164</ext-link>
                </td><td rowspan="1" colspan="1">
                  <xref ref-type="bibr" rid="B46">Wang et al. (2024)</xref>
                </td></tr><tr><td rowspan="1" colspan="1">28</td><td rowspan="1" colspan="1">
                  <italic>
                    <tp:taxon-name><tp:taxon-name-part taxon-name-part-type="genus" reg="Gekko">G.</tp:taxon-name-part><tp:taxon-name-part taxon-name-part-type="species" reg="scabridus">scabridus</tp:taxon-name-part></tp:taxon-name>
                  </italic>
                </td><td rowspan="1" colspan="1">China: Sichuan: Yanbian</td><td rowspan="1" colspan="1">CIB YN201909199</td><td rowspan="1" colspan="1" style="color: #396ba6">
                  <ext-link xmlns:xlink="http://www.w3.org/1999/xlink" xlink:href="PQ255992" ext-link-type="gen" xlink:type="simple">PQ255992</ext-link>
                </td><td rowspan="1" colspan="1" style="color: #396ba6">
                  <ext-link xmlns:xlink="http://www.w3.org/1999/xlink" xlink:href="MT449429" ext-link-type="gen" xlink:type="simple">MT449429</ext-link>
                </td><td rowspan="1" colspan="1"><xref ref-type="bibr" rid="B12">Hou et al. (2021)</xref>; <xref ref-type="bibr" rid="B23">Ma et al. (2024)</xref></td></tr><tr><td rowspan="1" colspan="1">29</td><td rowspan="1" colspan="1">
                  <italic>
                    <tp:taxon-name><tp:taxon-name-part taxon-name-part-type="genus" reg="Gekko">G.</tp:taxon-name-part><tp:taxon-name-part taxon-name-part-type="species" reg="scientiadventura">scientiadventura</tp:taxon-name-part></tp:taxon-name>
                  </italic>
                </td><td rowspan="1" colspan="1">Vietnam: Quang Binh</td><td rowspan="1" colspan="1">IEBR A.2014.7</td><td rowspan="1" colspan="1">—</td><td rowspan="1" colspan="1" style="color: #396ba6">
                  <ext-link xmlns:xlink="http://www.w3.org/1999/xlink" xlink:href="KP205392" ext-link-type="gen" xlink:type="simple">KP205392</ext-link>
                </td><td rowspan="1" colspan="1">
                  <xref ref-type="bibr" rid="B19">Luu et al. (2014)</xref>
                </td></tr><tr><td rowspan="1" colspan="1">30</td><td rowspan="1" colspan="1">
                  <italic>
                    <tp:taxon-name><tp:taxon-name-part taxon-name-part-type="genus" reg="Gekko">G.</tp:taxon-name-part><tp:taxon-name-part taxon-name-part-type="species" reg="sengchanthavongi">sengchanthavongi</tp:taxon-name-part></tp:taxon-name>
                  </italic>
                </td><td rowspan="1" colspan="1">Laos: Khammouane</td><td rowspan="1" colspan="1">VFU R2014.14</td><td rowspan="1" colspan="1">—</td><td rowspan="1" colspan="1" style="color: #396ba6">
                  <ext-link xmlns:xlink="http://www.w3.org/1999/xlink" xlink:href="KT266816" ext-link-type="gen" xlink:type="simple">KT266816</ext-link>
                </td><td rowspan="1" colspan="1">
                  <xref ref-type="bibr" rid="B20">Luu et al. (2015)</xref>
                </td></tr><tr><td rowspan="1" colspan="1">31</td><td rowspan="1" colspan="1">
                  <italic>
                    <tp:taxon-name><tp:taxon-name-part taxon-name-part-type="genus" reg="Gekko">G.</tp:taxon-name-part><tp:taxon-name-part taxon-name-part-type="species" reg="similignum">similignum</tp:taxon-name-part></tp:taxon-name>
                  </italic>
                </td><td rowspan="1" colspan="1">China: Hainan: Mt. Wuzhi</td><td rowspan="1" colspan="1"><named-content xmlns:xlink="http://www.w3.org/1999/xlink" content-type="dwc:institutional_code" xlink:title="Nanning and Sun Yat-sen University" xlink:href="http://grbio.org/institution/zhongshan-sun-yatsen-university" xlink:type="simple">SYS</named-content> r001597</td><td rowspan="1" colspan="1" style="color: #396ba6">
                  <ext-link xmlns:xlink="http://www.w3.org/1999/xlink" xlink:href="MW451658" ext-link-type="gen" xlink:type="simple">MW451658</ext-link>
                </td><td rowspan="1" colspan="1" style="color: #396ba6">
                  <ext-link xmlns:xlink="http://www.w3.org/1999/xlink" xlink:href="OR902185" ext-link-type="gen" xlink:type="simple">OR902185</ext-link>
                </td><td rowspan="1" colspan="1"><xref ref-type="bibr" rid="B22">Lyu et al. (2021)</xref>; <xref ref-type="bibr" rid="B46">Wang et al. (2024)</xref></td></tr><tr><td rowspan="1" colspan="1">32</td><td rowspan="1" colspan="1">
                  <italic>
                    <tp:taxon-name><tp:taxon-name-part taxon-name-part-type="genus" reg="Gekko">G.</tp:taxon-name-part><tp:taxon-name-part taxon-name-part-type="species" reg="subpalmatus">subpalmatus</tp:taxon-name-part></tp:taxon-name>
                  </italic>
                </td><td rowspan="1" colspan="1">China: Zhejiang: Fenghua</td><td rowspan="1" colspan="1"><named-content xmlns:xlink="http://www.w3.org/1999/xlink" content-type="dwc:institutional_code" xlink:title="Nanning and Sun Yat-sen University" xlink:href="http://grbio.org/institution/zhongshan-sun-yatsen-university" xlink:type="simple">SYS</named-content> r001762</td><td rowspan="1" colspan="1" style="color: #396ba6">
                  <ext-link xmlns:xlink="http://www.w3.org/1999/xlink" xlink:href="MW451662" ext-link-type="gen" xlink:type="simple">MW451662</ext-link>
                </td><td rowspan="1" colspan="1" style="color: #396ba6">
                  <ext-link xmlns:xlink="http://www.w3.org/1999/xlink" xlink:href="OR902167" ext-link-type="gen" xlink:type="simple">OR902167</ext-link>
                </td><td rowspan="1" colspan="1"><xref ref-type="bibr" rid="B22">Lyu et al. (2021)</xref>; <xref ref-type="bibr" rid="B46">Wang et al. (2024)</xref></td></tr><tr><td rowspan="1" colspan="1">33</td><td rowspan="1" colspan="1">
                  <italic>
                    <tp:taxon-name><tp:taxon-name-part taxon-name-part-type="genus" reg="Gekko">G.</tp:taxon-name-part><tp:taxon-name-part taxon-name-part-type="species" reg="swinhonis">swinhonis</tp:taxon-name-part></tp:taxon-name>
                  </italic>
                </td><td rowspan="1" colspan="1">China: Hebei: Zunhua</td><td rowspan="1" colspan="1"><named-content xmlns:xlink="http://www.w3.org/1999/xlink" content-type="dwc:institutional_code" xlink:title="Nanning and Sun Yat-sen University" xlink:href="http://grbio.org/institution/zhongshan-sun-yatsen-university" xlink:type="simple">SYS</named-content> r001814</td><td rowspan="1" colspan="1" style="color: #396ba6">
                  <ext-link xmlns:xlink="http://www.w3.org/1999/xlink" xlink:href="MW451666" ext-link-type="gen" xlink:type="simple">MW451666</ext-link>
                </td><td rowspan="1" colspan="1" style="color: #396ba6">
                  <ext-link xmlns:xlink="http://www.w3.org/1999/xlink" xlink:href="OR902171" ext-link-type="gen" xlink:type="simple">OR902171</ext-link>
                </td><td rowspan="1" colspan="1"><xref ref-type="bibr" rid="B22">Lyu et al. (2021)</xref>; <xref ref-type="bibr" rid="B46">Wang et al. (2024)</xref></td></tr><tr><td rowspan="1" colspan="1">34</td><td rowspan="1" colspan="1">
                  <italic>
                    <tp:taxon-name><tp:taxon-name-part taxon-name-part-type="genus" reg="Gekko">G.</tp:taxon-name-part><tp:taxon-name-part taxon-name-part-type="species" reg="thakhekensis">thakhekensis</tp:taxon-name-part></tp:taxon-name>
                  </italic>
                </td><td rowspan="1" colspan="1">Laos: Khammouane: Thakhek</td><td rowspan="1" colspan="1">IEBR A.2014.6</td><td rowspan="1" colspan="1">—</td><td rowspan="1" colspan="1" style="color: #396ba6">
                  <ext-link xmlns:xlink="http://www.w3.org/1999/xlink" xlink:href="KP205396" ext-link-type="gen" xlink:type="simple">KP205396</ext-link>
                </td><td rowspan="1" colspan="1">
                  <xref ref-type="bibr" rid="B19">Luu et al. (2014)</xref>
                </td></tr><tr><td rowspan="1" colspan="1">35</td><td rowspan="1" colspan="1">
                  <italic>
                    <tp:taxon-name><tp:taxon-name-part taxon-name-part-type="genus" reg="Gekko">G.</tp:taxon-name-part><tp:taxon-name-part taxon-name-part-type="species" reg="truongi">truongi</tp:taxon-name-part></tp:taxon-name>
                  </italic>
                </td><td rowspan="1" colspan="1">Vietnam: Khanh Hoa</td><td rowspan="1" colspan="1">IEBR A.2011.1</td><td rowspan="1" colspan="1">—</td><td rowspan="1" colspan="1" style="color: #396ba6">
                  <ext-link xmlns:xlink="http://www.w3.org/1999/xlink" xlink:href="KP205398" ext-link-type="gen" xlink:type="simple">KP205398</ext-link>
                </td><td rowspan="1" colspan="1">
                  <xref ref-type="bibr" rid="B19">Luu et al. (2014)</xref>
                </td></tr><tr><td rowspan="1" colspan="1">36</td><td rowspan="1" colspan="1">
                  <italic>
                    <tp:taxon-name><tp:taxon-name-part taxon-name-part-type="genus" reg="Gekko">G.</tp:taxon-name-part><tp:taxon-name-part taxon-name-part-type="species" reg="gecko">gecko</tp:taxon-name-part></tp:taxon-name>
                  </italic>
                </td><td rowspan="1" colspan="1">China: Guangxi: Nanning</td><td rowspan="1" colspan="1">N/A</td><td rowspan="1" colspan="1" style="color: #396ba6">
                  <ext-link xmlns:xlink="http://www.w3.org/1999/xlink" xlink:href="AY282753" ext-link-type="gen" xlink:type="simple">AY282753</ext-link>
                </td><td rowspan="1" colspan="1" style="color: #396ba6">
                  <ext-link xmlns:xlink="http://www.w3.org/1999/xlink" xlink:href="AY282753" ext-link-type="gen" xlink:type="simple">AY282753</ext-link>
                </td><td rowspan="1" colspan="1">Zhou et al. (2006)</td></tr><tr><td rowspan="1" colspan="1">37</td><td rowspan="1" colspan="1">
                  <italic>
                    <tp:taxon-name><tp:taxon-name-part taxon-name-part-type="genus" reg="Gekko">G.</tp:taxon-name-part><tp:taxon-name-part taxon-name-part-type="species" reg="reevesii">reevesii</tp:taxon-name-part></tp:taxon-name>
                  </italic>
                </td><td rowspan="1" colspan="1">China: Guangdong: Mt. Yinping</td><td rowspan="1" colspan="1"><named-content xmlns:xlink="http://www.w3.org/1999/xlink" content-type="dwc:institutional_code" xlink:title="Nanning and Sun Yat-sen University" xlink:href="http://grbio.org/institution/zhongshan-sun-yatsen-university" xlink:type="simple">SYS</named-content> r000796</td><td rowspan="1" colspan="1" style="color: #396ba6">
                  <ext-link xmlns:xlink="http://www.w3.org/1999/xlink" xlink:href="MW451630" ext-link-type="gen" xlink:type="simple">MW451630</ext-link>
                </td><td rowspan="1" colspan="1" style="color: #396ba6">
                  <ext-link xmlns:xlink="http://www.w3.org/1999/xlink" xlink:href="OR902187" ext-link-type="gen" xlink:type="simple">OR902187</ext-link>
                </td><td rowspan="1" colspan="1"><xref ref-type="bibr" rid="B22">Lyu et al. (2021)</xref>; <xref ref-type="bibr" rid="B46">Wang et al. (2024)</xref></td></tr></tbody></table></table-wrap><supplementary-material xmlns:xlink="http://www.w3.org/1999/xlink" id="S1" position="float" orientation="portrait" xlink:type="simple"><object-id content-type="doi" xlink:type="simple">10.3897/zookeys.1245.153769.suppl1</object-id><object-id content-type="arpha" xlink:type="simple">A7874C34-4B65-5232-9F87-50639F820EEC</object-id><label>Supplementary material 1</label><caption><p>Raw morphological data used in <abbrev xlink:title="Principal component analysis" id="ABBRID0EGMHK" xlink:type="simple">PCA</abbrev> and <abbrev xlink:title="Multiple Factor Analysis" id="ABBRID0EKMHK" xlink:type="simple">MFA</abbrev> analyses</p></caption><statement content-type="dataType"><label>Data type</label><p>xlsx</p></statement><media xlink:href="zookeys-1245-289_article-153769__-s001.xlsx" mimetype="application" mime-subtype="vnd.openxmlformats-officedocument.spreadsheetml.sheet" position="float" orientation="portrait" xlink:type="simple" id="oo_1374358.xlsx"><uri content-type="original_file" xlink:type="simple">https://binary.pensoft.net/file/1374358</uri></media><permissions><license xlink:type="simple"><license-p>This dataset is made available under the Open Database License (http://opendatacommons.org/licenses/odbl/1.0/). The Open Database License (ODbL) is a license agreement intended to allow users to freely share, modify, and use this Dataset while maintaining this same freedom for others, provided that the original source and author(s) are credited.</license-p></license></permissions><attrib specific-use="authors">Zhong Huang, Hao-Tian Wang, Shuo Qi, Han-Ming Song, Yong Huang, Ying-Yong Wang, Yun-Ming Mo</attrib></supplementary-material></tp:treatment-sec><ref-list><ref id="B22"><mixed-citation xmlns:xlink="http://www.w3.org/1999/xlink" xlink:type="simple"><person-group><name name-style="western"><surname>Lyu</surname><given-names>ZT</given-names></name><name name-style="western"><surname>Lin</surname><given-names>CY</given-names></name><name name-style="western"><surname>Ren</surname><given-names>JL</given-names></name><name name-style="western"><surname>Jiang</surname><given-names>K</given-names></name><name name-style="western"><surname>Zhang</surname><given-names>YP</given-names></name><name name-style="western"><surname>Qi</surname><given-names>S</given-names></name><name name-style="western"><surname>Wang</surname><given-names>J</given-names></name></person-group> (<year>2021</year>) <article-title>Review of the <tp:taxon-name><tp:taxon-name-part taxon-name-part-type="genus">Gekko</tp:taxon-name-part> (<tp:taxon-name-part taxon-name-part-type="subgenus">Japonigekko</tp:taxon-name-part>) <tp:taxon-name-part taxon-name-part-type="species">subpalmatus</tp:taxon-name-part></tp:taxon-name> complex (<tp:taxon-name><tp:taxon-name-part taxon-name-part-type="order">Squamata</tp:taxon-name-part></tp:taxon-name>, <tp:taxon-name><tp:taxon-name-part taxon-name-part-type="suborder">Sauria</tp:taxon-name-part></tp:taxon-name>, <tp:taxon-name><tp:taxon-name-part taxon-name-part-type="family">Gekkonidae</tp:taxon-name-part></tp:taxon-name>), with description of a new species from China.</article-title><source>Zootaxa</source><volume>4951</volume>(<issue>2</issue>): <fpage>236</fpage>–<lpage>258</lpage>. <ext-link xlink:href="10.11646/zootaxa.4951.2.2" ext-link-type="doi" xlink:type="simple">https://doi.org/10.11646/zootaxa.4951.2.2</ext-link></mixed-citation></ref><ref id="B46"><mixed-citation xmlns:xlink="http://www.w3.org/1999/xlink" xlink:type="simple"><person-group><name name-style="western"><surname>Wang</surname><given-names>HT</given-names></name><name name-style="western"><surname>Qi</surname><given-names>S</given-names></name><name name-style="western"><surname>Zhou</surname><given-names>DY</given-names></name><name name-style="western"><surname>Wang</surname><given-names>YY</given-names></name></person-group> (<year>2024</year>) <article-title>Description of a new karst-adapted species of the subgenus <tp:taxon-name><tp:taxon-name-part taxon-name-part-type="genus"/><tp:taxon-name-part taxon-name-part-type="subgenus">Japonigekko</tp:taxon-name-part></tp:taxon-name> (<tp:taxon-name><tp:taxon-name-part taxon-name-part-type="order">Squamata</tp:taxon-name-part></tp:taxon-name>: <tp:taxon-name><tp:taxon-name-part taxon-name-part-type="family">Gekkonidae</tp:taxon-name-part></tp:taxon-name>: <italic><tp:taxon-name><tp:taxon-name-part taxon-name-part-type="genus">Gekko</tp:taxon-name-part></tp:taxon-name></italic>) from Guangxi, southern China.</article-title><source>Vertebrate Zoology</source><volume>74</volume>: <fpage>121</fpage>–<lpage>132</lpage>. <ext-link xlink:href="10.3897/vz.74.e113899" ext-link-type="doi" xlink:type="simple">https://doi.org/10.3897/vz.74.e113899</ext-link></mixed-citation></ref><ref id="B23"><mixed-citation xmlns:xlink="http://www.w3.org/1999/xlink" xlink:type="simple"><person-group><name name-style="western"><surname>Ma</surname><given-names>S</given-names></name><name name-style="western"><surname>Shi</surname><given-names>S</given-names></name><name name-style="western"><surname>Shen</surname><given-names>C</given-names></name><name name-style="western"><surname>Chang</surname><given-names>L</given-names></name><name name-style="western"><surname>Jiang</surname><given-names>J-P</given-names></name></person-group> (<year>2024</year>) <article-title>Discovery of a new species of the subgenus <tp:taxon-name><tp:taxon-name-part taxon-name-part-type="genus"/><tp:taxon-name-part taxon-name-part-type="subgenus">Japonigekko</tp:taxon-name-part></tp:taxon-name> (<tp:taxon-name><tp:taxon-name-part taxon-name-part-type="order">Squamata</tp:taxon-name-part></tp:taxon-name>, <tp:taxon-name><tp:taxon-name-part taxon-name-part-type="family">Gekkonidae</tp:taxon-name-part></tp:taxon-name>, <italic><tp:taxon-name><tp:taxon-name-part taxon-name-part-type="genus">Gekko</tp:taxon-name-part></tp:taxon-name></italic>) from the Hengduan Mountains, southwestern China: The best <tp:taxon-name><tp:taxon-name-part taxon-name-part-type="subgenus">Japonigekko</tp:taxon-name-part></tp:taxon-name> mountaineer.</article-title><source>ZooKeys</source><volume>1215</volume>: <fpage>289</fpage>–<lpage>309</lpage>. <ext-link xlink:href="10.3897/zookeys.1215.125043" ext-link-type="doi" xlink:type="simple">https://doi.org/10.3897/zookeys.1215.125043</ext-link></mixed-citation></ref><ref id="B36"><mixed-citation xmlns:xlink="http://www.w3.org/1999/xlink" xlink:type="simple"><person-group><name name-style="western"><surname>Rösler</surname><given-names>H</given-names></name><name name-style="western"><surname>Bauer</surname><given-names>AM</given-names></name><name name-style="western"><surname>Heinicke</surname><given-names>MP</given-names></name><name name-style="western"><surname>Greenbaum</surname><given-names>E</given-names></name><name name-style="western"><surname>Jackman</surname><given-names>T</given-names></name><name name-style="western"><surname>Nguyen</surname><given-names>TQ</given-names></name><name name-style="western"><surname>Ziegler</surname><given-names>T</given-names></name></person-group> (<year>2011</year>) <article-title>Phylogeny, taxonomy, and zoogeography of the genus <italic><tp:taxon-name><tp:taxon-name-part taxon-name-part-type="genus">Gekko</tp:taxon-name-part></tp:taxon-name></italic> Laurenti, 1768 with the revalidation of <italic><tp:taxon-name><tp:taxon-name-part taxon-name-part-type="genus">G.</tp:taxon-name-part><tp:taxon-name-part taxon-name-part-type="species">reevesii</tp:taxon-name-part></tp:taxon-name></italic> Gray, 1831 (<tp:taxon-name><tp:taxon-name-part taxon-name-part-type="suborder">Sauria</tp:taxon-name-part></tp:taxon-name>: <tp:taxon-name><tp:taxon-name-part taxon-name-part-type="family">Gekkonidae</tp:taxon-name-part></tp:taxon-name>).</article-title><source>Zootaxa</source><volume>2989</volume>(<issue>1</issue>): <fpage>1</fpage>–<lpage>50</lpage>. <ext-link xlink:href="10.11646/zootaxa.2989.1.1" ext-link-type="doi" xlink:type="simple">https://doi.org/10.11646/zootaxa.2989.1.1</ext-link></mixed-citation></ref><ref id="B20"><mixed-citation xmlns:xlink="http://www.w3.org/1999/xlink" xlink:type="simple"><person-group><name name-style="western"><surname>Luu</surname><given-names>VQ</given-names></name><name name-style="western"><surname>Calame</surname><given-names>T</given-names></name><name name-style="western"><surname>Nguyen</surname><given-names>TQ</given-names></name><name name-style="western"><surname>Le</surname><given-names>MD</given-names></name><name name-style="western"><surname>Ziegler</surname><given-names>T</given-names></name></person-group> (<year>2015</year>) <article-title>Morphological and molecular review of the <italic><tp:taxon-name><tp:taxon-name-part taxon-name-part-type="genus">Gekko</tp:taxon-name-part></tp:taxon-name></italic> diversity of Laos with descriptions of three new species.</article-title><source>Zootaxa</source><volume>3986</volume>(<issue>3</issue>): <fpage>279</fpage>–<lpage>306</lpage>. <ext-link xlink:href="10.11646/zootaxa.3986.3.2" ext-link-type="doi" xlink:type="simple">https://doi.org/10.11646/zootaxa.3986.3.2</ext-link></mixed-citation></ref><ref id="B12"><mixed-citation xmlns:xlink="http://www.w3.org/1999/xlink" xlink:type="simple"><person-group><name name-style="western"><surname>Hou</surname><given-names>YM</given-names></name><name name-style="western"><surname>Shi</surname><given-names>SC</given-names></name><name name-style="western"><surname>Wang</surname><given-names>G</given-names></name><name name-style="western"><surname>Shu</surname><given-names>GC</given-names></name><name name-style="western"><surname>Zheng</surname><given-names>PY</given-names></name><name name-style="western"><surname>Qi</surname><given-names>Y</given-names></name><name name-style="western"><surname>Liu</surname><given-names>GH</given-names></name><name name-style="western"><surname>Jiang</surname><given-names>JP</given-names></name><name name-style="western"><surname>Xie</surname><given-names>F</given-names></name></person-group> (<year>2021</year>) <article-title>A New species of the <italic><tp:taxon-name><tp:taxon-name-part taxon-name-part-type="genus">Gekko</tp:taxon-name-part><tp:taxon-name-part taxon-name-part-type="species">japonicus</tp:taxon-name-part></tp:taxon-name></italic> group (<tp:taxon-name><tp:taxon-name-part taxon-name-part-type="order">Squamata</tp:taxon-name-part></tp:taxon-name>: <tp:taxon-name><tp:taxon-name-part taxon-name-part-type="family">Gekkonidae</tp:taxon-name-part></tp:taxon-name>) from southwest China.</article-title><source>Asian Herpetological Research</source><volume>12</volume>: <fpage>36</fpage>–<lpage>48</lpage>. <ext-link xlink:href="10.16373/j.cnki.ahr.200064" ext-link-type="doi" xlink:type="simple">https://doi.org/10.16373/j.cnki.ahr.200064</ext-link></mixed-citation></ref><ref id="B49"><mixed-citation xmlns:xlink="http://www.w3.org/1999/xlink" xlink:type="simple"><person-group><name name-style="western"><surname>Zhang</surname><given-names>CW</given-names></name><name name-style="western"><surname>Wu</surname><given-names>AF</given-names></name><name name-style="western"><surname>Cai</surname><given-names>B</given-names></name><name name-style="western"><surname>Wang</surname><given-names>LR</given-names></name><name name-style="western"><surname>Pang</surname><given-names>DP</given-names></name><name name-style="western"><surname>Ma</surname><given-names>HH</given-names></name><name name-style="western"><surname>Yu</surname><given-names>L</given-names></name><name name-style="western"><surname>Li</surname><given-names>XY</given-names></name><name name-style="western"><surname>Huang</surname><given-names>H</given-names></name><name name-style="western"><surname>Zeng</surname><given-names>L</given-names></name><name name-style="western"><surname>Li</surname><given-names>L</given-names></name><name name-style="western"><surname>Yan</surname><given-names>J</given-names></name><name name-style="western"><surname>Li</surname><given-names>P</given-names></name><name name-style="western"><surname>Zhang</surname><given-names>BW</given-names></name></person-group> (<year>2023</year>) <article-title>A New Species of the Genus <italic><tp:taxon-name><tp:taxon-name-part taxon-name-part-type="genus">Gekko</tp:taxon-name-part></tp:taxon-name></italic> (<tp:taxon-name><tp:taxon-name-part taxon-name-part-type="order">Squamata</tp:taxon-name-part></tp:taxon-name>: <tp:taxon-name><tp:taxon-name-part taxon-name-part-type="suborder">Sauria</tp:taxon-name-part></tp:taxon-name>: <tp:taxon-name><tp:taxon-name-part taxon-name-part-type="family">Gekkonidae</tp:taxon-name-part></tp:taxon-name>) from the Dabie Mountains, China.</article-title><source>Animals</source><volume>13</volume>(<issue>24</issue>): <fpage>3796</fpage>. <ext-link xlink:href="10.3390/ani13243796" ext-link-type="doi" xlink:type="simple">https://doi.org/10.3390/ani13243796</ext-link></mixed-citation></ref><ref id="B40"><mixed-citation xmlns:xlink="http://www.w3.org/1999/xlink" xlink:type="simple"><person-group><name name-style="western"><surname>Sitthivong</surname><given-names>S</given-names></name><name name-style="western"><surname>Lo</surname><given-names>OV</given-names></name><name name-style="western"><surname>Nguyen</surname><given-names>TQ</given-names></name><name name-style="western"><surname>Ngo</surname><given-names>HT</given-names></name><name name-style="western"><surname>Khotpathoom</surname><given-names>T</given-names></name><name name-style="western"><surname>Le</surname><given-names>MD</given-names></name><name name-style="western"><surname>Ziegler</surname><given-names>T</given-names></name><name name-style="western"><surname>Luu</surname><given-names>VQ</given-names></name></person-group> (<year>2021</year>) <article-title>A new species of the <italic><tp:taxon-name><tp:taxon-name-part taxon-name-part-type="genus">Gekko</tp:taxon-name-part><tp:taxon-name-part taxon-name-part-type="species">japonicus</tp:taxon-name-part></tp:taxon-name></italic> group (<tp:taxon-name><tp:taxon-name-part taxon-name-part-type="order">Squamata</tp:taxon-name-part></tp:taxon-name>: <tp:taxon-name><tp:taxon-name-part taxon-name-part-type="family">Gekkonidae</tp:taxon-name-part></tp:taxon-name>) from Khammouane Province, central Laos.</article-title><source>Zootaxa</source><volume>5082</volume>(<issue>6</issue>): <fpage>553</fpage>–<lpage>571</lpage>. <ext-link xlink:href="10.11646/zootaxa.5082.6.3" ext-link-type="doi" xlink:type="simple">https://doi.org/10.11646/zootaxa.5082.6.3</ext-link></mixed-citation></ref><ref id="B21"><mixed-citation xmlns:xlink="http://www.w3.org/1999/xlink" xlink:type="simple"><person-group><name name-style="western"><surname>Luu</surname><given-names>VQ</given-names></name><name name-style="western"><surname>Nguyen</surname><given-names>TQ</given-names></name><name name-style="western"><surname>Le</surname><given-names>MD</given-names></name><name name-style="western"><surname>Bonkowski</surname><given-names>M</given-names></name><name name-style="western"><surname>Ziegler</surname><given-names>T</given-names></name></person-group> (<year>2017</year>) <article-title>A new karst dwelling species of the <italic><tp:taxon-name><tp:taxon-name-part taxon-name-part-type="genus">Gekko</tp:taxon-name-part><tp:taxon-name-part taxon-name-part-type="species">japonicus</tp:taxon-name-part></tp:taxon-name></italic> group (<tp:taxon-name><tp:taxon-name-part taxon-name-part-type="order">Squamata</tp:taxon-name-part></tp:taxon-name>: <tp:taxon-name><tp:taxon-name-part taxon-name-part-type="family">Gekkonidae</tp:taxon-name-part></tp:taxon-name>) from central Laos.</article-title><source>Zootaxa</source><volume>4263</volume>(<issue>1</issue>): <fpage>179</fpage>–<lpage>193</lpage>. <ext-link xlink:href="10.11646/zootaxa.4263.1.10" ext-link-type="doi" xlink:type="simple">https://doi.org/10.11646/zootaxa.4263.1.10</ext-link></mixed-citation></ref><ref id="B19"><mixed-citation xmlns:xlink="http://www.w3.org/1999/xlink" xlink:type="simple"><person-group><name name-style="western"><surname>Luu</surname><given-names>VQ</given-names></name><name name-style="western"><surname>Calame</surname><given-names>T</given-names></name><name name-style="western"><surname>Nguyen</surname><given-names>TQ</given-names></name><name name-style="western"><surname>Le</surname><given-names>MD</given-names></name><name name-style="western"><surname>Bonkowski</surname><given-names>M</given-names></name><name name-style="western"><surname>Ziegler</surname><given-names>T</given-names></name></person-group> (<year>2014</year>) <article-title>A new species of the <italic><tp:taxon-name><tp:taxon-name-part taxon-name-part-type="genus">Gekko</tp:taxon-name-part><tp:taxon-name-part taxon-name-part-type="species">japonicus</tp:taxon-name-part></tp:taxon-name></italic> group (<tp:taxon-name><tp:taxon-name-part taxon-name-part-type="order">Squamata</tp:taxon-name-part></tp:taxon-name>: <tp:taxon-name><tp:taxon-name-part taxon-name-part-type="family">Gekkonidae</tp:taxon-name-part></tp:taxon-name>) from central Laos.</article-title><source>Zootaxa</source><volume>3895</volume>(<issue>1</issue>): <fpage>73</fpage>–<lpage>88</lpage>. <ext-link xlink:href="10.11646/zootaxa.3895.1.4" ext-link-type="doi" xlink:type="simple">https://doi.org/10.11646/zootaxa.3895.1.4</ext-link></mixed-citation></ref></ref-list></tp:taxon-treatment>
