# Supplementary material for: ﻿A new species of karst-adapted gecko (Squamata, Gekkonidae, Gekko) from Guangxi, southern China
Source: Zookeys. 2025 Jul 15;1245:289–310. doi: 10.3897/zookeys.1245.153769 (PMC12284587; doi:10.3897/zookeys.1245.153769)
Supplement: Supplementary material 1 — Raw morphological data used in PCA and MFA analyses [file zookeys-1245-289_article-153769__-s001.xlsx]

## Sheet: Sheet1
species	voucher	SVL	AG	HL	HW	HH	ED	SNT	RW	RH	MW	ML	SPL	IFL	N	I	IO	PO	PM	GP	DTR	GSDT	SMC	SR	V	LF1	LF4	LT1	LT4	PP	S3W	PAT	sex
kwangsiensis	KFBG 14074	69.7	29.1	19.1	14.4	7.7	4.7	8.4	2.8	1.6	2.3	1.7	12/12	12/12	3/3	0	29	19/20	2	6	11	8–10	185	144	43	10/10	12/12	11/12	13/14	9	10	1	M
kwangsiensis	KFBG 14075	64.2	32.6	17.2	13.4	7.6	4.5	7.9	3	1.3	2.3	1.3	10/10	12/11	3/3	1	30	19/18	2	6	9	8–9	203	143	41	11/11	13/12	12/13	15/15	10	10	1	M
kwangsiensis	KFBG 14076	64.2	29	17.4	13.8	7.6	4.4	7.9	3	1.4	2.3	1.6	12/13	12/13	3/3	0	31	19/19	2	4	10	8–10	195	148	42	12/11	14/13	13/13	16/15	10	9	1	M
kwangsiensis	KFBG 14077	65.5	23.4	17.6	13.1	7.3	4.5	7.8	3	1.4	2.4	1.4	11/12	13/13	3/3	1	29	18/19	2	4	10	8–10	208	156	44	12/13	14/14	13/12	15/14	—	10	1	F
kwangsiensis	KFBG 14078	53.8	25.3	15.1	11.2	6	3.7	6.5	2.5	1.1	2	1.3	12/11	13/13	3/3	1	30	19/18	2	5	10	8–9	190	150	45	12/12	13/12	11/11	15/15	—	10	1	F
kwangsiensis	KFBG 14079	54.1	26.3	14.2	11.5	6	3.5	6.3	2.3	1.3	1.9	1.3	10/10	11/12	3/3	0	30	19/18	3	4	10	8–10	200	145	41	12/12	14/13	12/11	16/18	10	11	1	M
fengshanensis	NHMG 202408004	73.8	34.1	19.2	16	9.1	5.2	8.6	2.9	1.5	2.2	1.2	11/12	11/10	3/3	0	27	18/19	2	5	9	10	206	149	43	12/10	12/12	13/13	14/13	12	10	1	M
fengshanensis	NHMG 202408005	60	26.9	15.7	12.9	6.5	4.5	7.1	2.7	1.3	2.2	1.1	12/12	11/10	3/3	0	26	17/17	2	3	8	9	197	158	49	12/12	12/12	12/12	13/13	11	9	1	M
fengshanensis	NHMG 202408006	65.7	30.4	16.5	14.3	6.6	4.6	7.8	2.6	1.4	2.1	1.1	13/12	11/11	3/3	0	24	15/16	2	6	11	9	205	153	40	13/12	14/15	12/13	13/13	11	9	1	M
fengshanensis	NHMG 202408007	79.9	34.2	20.3	16	8.4	5.7	8.8	3.2	1.6	2.3	1.4	9/11	10/10	3/3	0	22	16/16	2	6	8	9	213	157	44	12/13	13/12	14/12	14/14	9	11	1	M
fengshanensis	NHMG 20240713	62.2	28.4	15.6	13.2	6.6	4.6	7	2.5	1.3	1.7	1.1	11/11	11/10	3/3	0	25	15/16	2	4	11	9	198	161	44	12/12	15/14	14/14	14/15	—	10	1	F
fengshanensis	NHMG 20240714	54.1	24.7	14.1	11.6	5.5	3.8	6	2.5	1.1	1.6	1	11/11	13/11	3/3	0	25	18/18	2	5	10	9	193	156	48	11/11	16/16	13/14	13/13	12	10	1	M
paucituberculatus	SYS r002806	77.2	31.9	20	16.1	7.6	5.2	8.8	3.3	1.7	2.7	1.9	11/11	10/10	3/3	0	37	18/18	2	6	4	8	189	140	42	11/11	13/13	11/11	13/13	12	10	1	M
paucituberculatus	SYS r002807	85.9	38.8	21.2	17.4	8.4	5.7	9.8	3.6	2	2.8	2.2	11/11	9/10	3/3	0	37	15/14	2	4	4	8	192	136	44	10/10	12/12	11/11	12/11	—	9	1	F
liboensis	SYS r002876	79.7	37.3	19.1	16	8.6	4.6	9.1	3.3	1.8	2.3	1.6	11/11	9/9	3/3	0	33	18/17	2	4	9	9–10	183	131	41	12/13	15/14	13/13	14/14	9	11	1	M
liboensis	SYS r002877	54.6	26	13.9	11.9	5.7	3.6	6.8	1.4	1.4	1.4	1.1	11/11	10/11	3/3	0	35	17/17	2	5	10	9–10	195	140	38	12/12	16/17	12/13	14/15	—	10	1	F
